# Supplementary material for: Mediator kinase inhibitors suppress triple-negative breast cancer growth and extend tumor suppression by mTOR and AKT inhibitors
Source: Proc Natl Acad Sci U S A. 2024 Nov 14;121(47):e2414501121. doi: 10.1073/pnas.2414501121 (PMC11588072; doi:10.1073/pnas.2414501121)
Supplement: Supplementary file 2 — Dataset S01 (XLSX) [file pnas.2414501121.sd01.xlsx]

## Sheet: Dataset S1
Dataset S1. Effects of different treatments (logFC) on the 200 tumor (human) DEGs affected by the treatment with SNX631.
GeneSymbol	Geneid	EVER_ST__vs__Veh_ST	EVER_LT__vs__Veh_LT	COMB_LT__vs__Veh_LT	SNX_LT__vs__Veh_LT
SLC44A4	ENSG00000204385.13	0	0	0	3.04797
CD74	ENSG00000019582.17	1.14503	1.64002	5.524	2.52857
CXCL1	ENSG00000163739.5	1.06967	0	2.31637	2.38427
HIF3A	ENSG00000124440.16	0	0	0	2.29924
CDH11	ENSG00000140937.14	0.918572	0	3.01371	2.14091
VNN2	ENSG00000112303.14	0	0	1.85302	2.05967
PAX8-AS1	ENSG00000189223.15	0	0	0	2.05631
WFDC21P	ENSG00000261040.9	0	0	1.35653	2.03365
RSPO1	ENSG00000169218.14	1.48085	0	2.80259	1.98965
ENSG00000177359	ENSG00000177359.22	0.953467	1.65928	3.25712	1.98164
ICAM5	ENSG00000105376.5	0.824986	0	2.11121	1.95517
VNN3P	ENSG00000093134.17	0.650001	1.71479	2.09862	1.87584
LINC00578	ENSG00000228221.6	-0.727511	0	0	1.84671
SAA1	ENSG00000173432.13	1.27392	1.70237	2.78228	1.84066
IRAK3	ENSG00000090376.11	0.663447	0	1.85512	1.83258
CCN2	ENSG00000118523.6	0.762155	0	2.05772	1.79403
DNAH17	ENSG00000187775.17	1.66234	0.936569	2.25357	1.75057
COL4A2	ENSG00000134871.19	1.57234	0	2.01203	1.70693
GJB6	ENSG00000121742.19	0	0	1.49622	1.69293
TNF	ENSG00000232810.5	1.54014	0.899706	2.01204	1.67589
DAAM2	ENSG00000146122.17	0.665752	1.34377	2.10986	1.64143
CYP24A1	ENSG00000019186.10	2.12471	0	2.39912	1.63223
SLC2A3	ENSG00000059804.16	0	0	1.56034	1.62782
UNC5A	ENSG00000113763.12	0	0	1.39932	1.57103
TRAF3IP3	ENSG00000009790.15	0	0	1.24781	1.5521
IDO1	ENSG00000131203.13	0	0	1.39453	1.54354
ENSG00000256916	ENSG00000256916.1	1.40991	1.65315	2.70816	1.48101
KANK4	ENSG00000132854.19	0	0	0	1.47787
GJB2	ENSG00000165474.8	0.686563	0	1.03631	1.46958
KLHDC7B	ENSG00000130487.9	0.984434	0	2.57306	1.45369
MIR3142HG	ENSG00000253522.6	0	1.12959	2.39205	1.4467
CIITA	ENSG00000179583.21	0.641974	0.953482	2.50002	1.43104
SAA2	ENSG00000134339.9	1.20682	1.75026	2.47666	1.4199
PRDM1	ENSG00000057657.17	1.06897	0	1.81532	1.41682
GREP1	ENSG00000262152.7	0	0	1.32199	1.40064
LOXL4	ENSG00000138131.4	0.501845	0	1.88645	1.39976
CYP1A1	ENSG00000140465.15	0	0	2.29203	1.39379
KRT10	ENSG00000186395.9	-0.971405	-0.777114	0	1.36714
C1S	ENSG00000182326.17	1.76738	1.88505	2.21112	1.36593
KRT1	ENSG00000167768.4	0	0	0	1.36592
PCSK6	ENSG00000140479.18	0.930542	0	1.58344	1.35496
AGPAT4	ENSG00000026652.15	-0.716434	0	0.731587	1.34972
MMP20	ENSG00000137674.4	1.26199	1.57672	2.40422	1.34451
PGLYRP4	ENSG00000163218.15	0.516648	0.9322	1.40247	1.3338
CFB	ENSG00000243649.10	0.558227	1.53969	2.1992	1.31764
SERPINB4	ENSG00000206073.11	0.930451	0	0	1.31752
ENSG00000244255	ENSG00000244255.5	0.541155	1.45104	2.11271	1.30216
CCDC192	ENSG00000230561.6	0	1.2481	1.42992	1.27484
LINC00839	ENSG00000185904.12	0	0	1.54854	1.26294
AKAP12	ENSG00000131016.17	1.1744	0	1.01702	1.25131
IFITM2	ENSG00000185201.18	0.822323	0.573696	1.65236	1.24958
RNF175	ENSG00000145428.15	0	0	1.33138	1.23675
SMAD6	ENSG00000137834.15	0	0	0	1.23298
CTHRC1	ENSG00000164932.13	0	0	1.87743	1.22681
ICAM1	ENSG00000090339.9	1.3029	1.05273	2.15848	1.22468
LIF	ENSG00000128342.5	0.767123	0	1.1797	1.21613
TNS3	ENSG00000136205.17	0.885252	0	1.57804	1.20106
JAG2	ENSG00000184916.9	0.897602	0.964502	1.39143	1.19346
CACNB1	ENSG00000067191.16	0.330663	0	1.14593	1.1812
NRP2	ENSG00000118257.17	0	0	2.31011	1.17585
PNMA2	ENSG00000240694.9	0	0	1.26276	1.16416
SLCO4A1	ENSG00000101187.16	0	0	0.764134	1.14789
FOXCUT	ENSG00000280916.4	0.496779	0.749174	1.84233	1.14186
HS6ST2	ENSG00000171004.19	0.969307	0	1.49121	1.13085
PRRX2	ENSG00000167157.11	0	0	1.07664	1.08819
TIMP3	ENSG00000100234.12	0	0	0	1.08723
MYRF	ENSG00000124920.14	0.559979	0	0.823674	1.0869
PPM1H	ENSG00000111110.12	0	0.735262	1.36832	1.0825
LAMB3	ENSG00000196878.15	1.1341	0	1.562	1.07625
GAS6-AS1	ENSG00000233695.2	0	0	0	1.05318
KRT17	ENSG00000128422.18	0.387362	0	0	1.05011
CXCL3	ENSG00000163734.4	0.9753	0.782298	1.34593	1.04509
SAA2-SAA4	ENSG00000255071.3	0	1.23604	1.72763	1.04164
DNAH5	ENSG00000039139.11	0.66125	0	1.26516	1.03514
LIMS2	ENSG00000072163.20	0	0	0	1.02819
POPDC3	ENSG00000132429.10	0.955952	0	1.05499	1.02631
FADS2	ENSG00000134824.14	0	0	1.04823	1.01178
FGFR4	ENSG00000160867.15	0	0	0.782411	1.01109
ZBED2	ENSG00000177494.6	0	0	1.42269	1.00953
PLAC8	ENSG00000145287.11	0	0	0.712121	0.999399
LINC00536	ENSG00000249917.3	0	1.29225	0	0.989529
SEPTIN3	ENSG00000100167.21	0.601797	0	1.20521	0.985275
MLXIPL	ENSG00000009950.16	0	0	0.60372	0.974027
CCL20	ENSG00000115009.13	0.522944	0	1.49545	0.97383
DLL1	ENSG00000198719.9	0.636114	0	0.812117	0.971339
TNNC1	ENSG00000114854.8	0	0	1.08153	0.96846
A4GALT	ENSG00000128274.17	1.05188	0	2.26439	0.962317
EDN2	ENSG00000127129.10	0	0	0	0.958244
C16orf54	ENSG00000185905.4	0	0	1.03384	0.948635
KRT13	ENSG00000171401.15	0	0	0	0.947388
DRAM1	ENSG00000136048.14	0	0	0.535174	0.938718
ABCC4	ENSG00000125257.16	1.31478	0.62995	2.03427	0.936142
VILL	ENSG00000136059.16	0	0	1.9458	0.935088
THBS1	ENSG00000137801.11	1.07688	0.622816	1.23858	0.931556
CCDC80	ENSG00000091986.16	0	0.877827	1.95053	0.927933
FOXQ1	ENSG00000164379.7	1.03135	0	1.92094	0.925268
TNC	ENSG00000041982.16	1.22993	0	1.87702	0.924898
GALNT16	ENSG00000100626.17	0	0	0.751058	0.916414
B4GALNT4	ENSG00000182272.12	0.446745	0.686744	1.0089	0.915322
SPTSSB	ENSG00000196542.9	0	0	0.433292	0.913681
TMEM255B	ENSG00000184497.13	0.701379	0	0.893988	0.913492
C1QTNF1	ENSG00000173918.15	1.45478	1.2011	1.73658	0.913452
KIF6	ENSG00000164627.18	0	0	0.966414	0.913206
LINC01977	ENSG00000262772.2	0	0	0	0.911827
P2RX5	ENSG00000083454.23	0	0	0	0.911606
TNFAIP2	ENSG00000185215.11	1.02281	0.892338	2.04681	0.905708
GPAT3	ENSG00000138678.11	0	0	0.714944	0.897858
CCL22	ENSG00000102962.5	0.197529	0	0.872937	0.896057
BTBD11	ENSG00000151136.15	-0.520506	1.50095	1.55036	0.893127
PIK3IP1	ENSG00000100100.13	0.698719	0	0.829738	0.889153
PLEKHG2	ENSG00000090924.15	0.408141	0	0	0.888011
LY6G6C	ENSG00000204421.3	0	0	0	0.880054
IFFO2	ENSG00000169991.11	0.674977	0	0.58851	0.878869
WFDC2	ENSG00000101443.18	2.27035	1.06073	2.4529	0.878742
DZANK1	ENSG00000089091.17	0	0.472775	0.595238	0.87598
SAA4	ENSG00000148965.10	0.677672	0.949073	1.28176	0.87183
FADS1	ENSG00000149485.19	0.569106	0	1.30502	0.871425
CNTNAP1	ENSG00000108797.12	0.784633	0	1.26246	0.865859
LINC01224	ENSG00000269416.7	0	0	0	0.86098
PSMC1P7	ENSG00000243838.1	0	0	0	0.860461
DANT2	ENSG00000235244.6	0	0	0.52939	0.85954
HLA-F-AS1	ENSG00000214922.9	0	0	0	0.84309
HLA-DMA	ENSG00000204257.15	0	0.757905	1.21164	0.8409
KCNMB1	ENSG00000145936.9	0	0	0	0.832134
PDE4B	ENSG00000184588.18	1.07612	0.944972	1.65818	0.819392
MICE	ENSG00000273340.1	0	0	0.677535	0.813172
DAGLA	ENSG00000134780.10	0.440401	0	0	0.810818
ABLIM3	ENSG00000173210.20	0	0	1.39525	0.802542
NOD2	ENSG00000167207.15	0	0	1.02147	0.800997
SCARB1	ENSG00000073060.17	0.352087	0.55216	1.05491	0.798965
ERVV-2	ENSG00000268964.3	0	0	0	0.796985
FGFBP2	ENSG00000137441.8	0	0	1.12888	0.796756
ICA1L	ENSG00000163596.17	0.503029	0	0.40146	0.785066
ZC3H12A	ENSG00000163874.11	0.39713	0	0.62163	0.780747
LCP1	ENSG00000136167.15	0	0	0	0.7792
FMNL1	ENSG00000184922.15	0.682084	0	0.800243	0.777081
MAPK8IP1	ENSG00000121653.11	0.406641	0	0	0.775527
B3GAT2	ENSG00000112309.11	0	0	0	0.77252
C3orf70	ENSG00000187068.3	-0.375324	0	0	0.764336
CARMIL3	ENSG00000186648.15	0.27801	0	0.608114	0.754047
CACNA2D2	ENSG00000007402.12	0.453197	0	0.921651	0.750605
KLF4	ENSG00000136826.15	-0.217262	0	0.910421	0.749476
DENND6B	ENSG00000205593.12	0.376319	0	0.745931	0.744968
PCDH18	ENSG00000189184.12	0.509731	0	0.660915	0.740702
CDR2L	ENSG00000109089.7	0	0	0.650325	0.732665
IL32	ENSG00000008517.19	1.40417	0	1.30507	0.727657
TSPAN2	ENSG00000134198.10	0.284068	0	1.01539	0.724707
PDLIM7	ENSG00000196923.14	0.221285	0	0	0.72414
CNN3-DT	ENSG00000235501.8	0.666502	0.620005	0.866305	0.722975
FOXD3-AS1	ENSG00000230798.7	0.956742	0	0.597881	0.715825
IRAK2	ENSG00000134070.5	0.495195	0.565124	1.1066	0.715716
NECTIN3-AS1	ENSG00000242242.7	0	0	0	0.711887
NCOA7	ENSG00000111912.20	0.508151	0.487659	0.794357	0.700548
C12orf75	ENSG00000235162.9	0.259889	0	0.782081	0.696592
P4HTM	ENSG00000178467.18	0.314462	0.453197	0.799213	0.693488
ABCA2	ENSG00000107331.18	0.515499	0.539007	1.05718	0.692358
RIMS2	ENSG00000176406.24	-0.508175	0	0	0.689201
TRAF3	ENSG00000131323.17	0.614193	0.566716	1.01127	0.684451
SOD2	ENSG00000112096.19	0.63091	0.598093	1.16666	0.683354
GDAP1	ENSG00000104381.14	0	0	1.15449	0.681801
ADRB2	ENSG00000169252.6	0.662935	0	1.29938	0.677296
SHANK3	ENSG00000251322.11	0.527857	0.433829	0.862322	0.675582
MAP3K8	ENSG00000107968.10	0.249446	0	0.713626	0.674925
ZYX	ENSG00000159840.16	0.390654	0	0.737092	0.668803
ENSG00000279233	ENSG00000279233.1	0	0	0	0.659785
ANKRD10	ENSG00000088448.14	0.547001	0.494141	0.879378	0.65142
SRGAP3	ENSG00000196220.17	0	0	0.447434	0.649107
AKR1C1	ENSG00000187134.14	0	0	0	0.648786
ITGA9	ENSG00000144668.12	0	0.864534	0.854242	0.647037
ADAP1	ENSG00000105963.15	0.351975	0	0.581196	0.644522
RSPH4A	ENSG00000111834.13	0.483901	0	0.732511	0.643976
NFKBIA	ENSG00000100906.12	0.479672	0	0.725581	0.639517
SLC16A3	ENSG00000141526.18	0.880863	0	0.906783	0.630847
REEP1	ENSG00000068615.20	-0.29381	-0.588524	0	0.627303
NPAS2	ENSG00000170485.17	0.150861	0	0.993331	0.621986
GLB1L2	ENSG00000149328.15	0.572031	0.91752	1.06659	0.618215
ANO9	ENSG00000185101.13	0	0	0.488375	0.612735
LINC02803	ENSG00000227740.2	-0.469005	0	0	0.612071
ANKRD10-IT1	ENSG00000229152.2	0.506831	0	0.869941	0.612037
SOCS3	ENSG00000184557.4	1.13439	0.473241	1.22336	0.608397
SLC25A25-AS1	ENSG00000234771.3	0	0	0.672804	0.60741
ODAD1	ENSG00000105479.16	0.320612	0	0.866017	0.601123
HHEX	ENSG00000152804.11	0	0	0	0.595534
TRIM16	ENSG00000221926.13	-0.323957	-0.473545	0	0.594662
LOXL3	ENSG00000115318.12	0.543465	0	0.563869	0.594287
SPTLC3	ENSG00000172296.13	0	-0.643975	-0.917443	-0.604531
AMOT	ENSG00000126016.17	-0.319176	0	-0.968772	-0.607586
C11orf52	ENSG00000149300.10	0	0	-0.983953	-0.607922
PRLR	ENSG00000113494.17	-0.609131	0	-0.879894	-0.676368
PEG10	ENSG00000242265.6	0	0	-0.620494	-0.695145
INKA2	ENSG00000197852.12	-0.846259	0	-1.30625	-0.722025
KLF2	ENSG00000127528.6	-0.729914	0	-1.26973	-0.803429
RAB27B	ENSG00000041353.10	-0.640067	-0.911852	0	-0.827557
ITPRID1	ENSG00000180347.15	0	1.75022	-0.544052	-0.875319
COLGALT2	ENSG00000198756.12	0	0	0	-0.896282
MUC15	ENSG00000169550.14	-0.310842	0	-1.25982	-0.901404
KLHL13	ENSG00000003096.15	0	0	-1.01198	-0.96918
RASSF9	ENSG00000198774.5	0.320246	0	-1.09706	-1.00282
ALDH1A1	ENSG00000165092.13	-0.75263	0	0	-1.14324
DHRS2	ENSG00000100867.15	0	0	-1.36487	-1.20701
