# Supplementary material for: Mediator kinase inhibitors suppress triple-negative breast cancer growth and extend tumor suppression by mTOR and AKT inhibitors
Source: Proc Natl Acad Sci U S A. 2024 Nov 14;121(47):e2414501121. doi: 10.1073/pnas.2414501121 (PMC11588072; doi:10.1073/pnas.2414501121)
Supplement: Supplementary file 3 — Dataset S02 (XLSX) [file pnas.2414501121.sd02.xlsx]

## Sheet: Dataset S2
Dataset S2. Effects of different treatments (logFC) on the 670 tumor (human) DEGs affected by short-term (ST) treatment with everolimus.
GeneSymbol	Geneid	EVER_ST__vs__Veh_ST	EVER_LT__vs__Veh_LT	COMB_LT__vs__Veh_LT	SNX_LT__vs__Veh_LT
WFDC2	ENSG00000101443.18	2.27035	1.06073	2.4529	0.878742
CYP24A1	ENSG00000019186.10	2.12471	0	2.39912	1.63223
ITGB3	ENSG00000259207.10	2.04749	0	3.44085	0
GDA	ENSG00000119125.17	1.92116	0	1.91809	0
INHBA	ENSG00000122641.11	1.88585	0	1.54642	0
BAHCC1	ENSG00000266074.11	1.79253	2.56336	2.76642	0
C1S	ENSG00000182326.17	1.76738	1.88505	2.21112	1.36593
IRS4	ENSG00000133124.12	1.76319	0.714488	2.17182	0
COL27A1	ENSG00000196739.15	1.73742	2.10831	1.15215	0
MMP7	ENSG00000137673.9	1.7217	0	1.59695	0
AXL	ENSG00000167601.12	1.69499	0	0	0
DNAH17	ENSG00000187775.17	1.66234	0.936569	2.25357	1.75057
CYP1B1	ENSG00000138061.12	1.65046	0	1.94531	0
ENSG00000259753	ENSG00000259753.1	1.63183	0	2.67419	0
LRRC55	ENSG00000183908.7	1.60326	2.80488	2.99756	0
NNMT	ENSG00000166741.8	1.59608	1.74516	2.52562	0
COL4A2	ENSG00000134871.19	1.57234	0	2.01203	1.70693
TNFSF18	ENSG00000120337.10	1.55656	0	0.843794	0
TNF	ENSG00000232810.5	1.54014	0.899706	2.01204	1.67589
HMCN1	ENSG00000143341.12	1.51851	0	1.27	0
ROBO4	ENSG00000154133.15	1.49949	0	0	0
ANKRD33B	ENSG00000164236.12	1.48286	0	0.928558	0
RSPO1	ENSG00000169218.14	1.48085	0	2.80259	1.98965
NT5E	ENSG00000135318.12	1.46487	0	1.97501	0
IGFL1	ENSG00000188293.6	1.46462	0	0	0
C1QTNF1	ENSG00000173918.15	1.45478	1.2011	1.73658	0.913452
ENSG00000256916	ENSG00000256916.1	1.40991	1.65315	2.70816	1.48101
IL32	ENSG00000008517.19	1.40417	0	1.30507	0.727657
L1CAM	ENSG00000198910.14	1.39304	0	1.19775	0
RNF150	ENSG00000170153.11	1.33322	1.00112	1.77714	0
MSRB3	ENSG00000174099.12	1.32679	0	0.877664	0
ABCC4	ENSG00000125257.16	1.31478	0.62995	2.03427	0.936142
ICAM1	ENSG00000090339.9	1.3029	1.05273	2.15848	1.22468
FST	ENSG00000134363.12	1.30107	0	1.87289	0
SAA1	ENSG00000173432.13	1.27392	1.70237	2.78228	1.84066
MMP20	ENSG00000137674.4	1.26199	1.57672	2.40422	1.34451
CLSTN2	ENSG00000158258.16	1.23788	0.892303	1.46568	0
TNC	ENSG00000041982.16	1.22993	0	1.87702	0.924898
ENSG00000281655	ENSG00000281655.3	1.21762	1.69578	1.63417	0
SAA2	ENSG00000134339.9	1.20682	1.75026	2.47666	1.4199
SOCS2	ENSG00000120833.14	1.20375	0	0.698413	0
TM4SF18	ENSG00000163762.7	1.20217	0	0	0
KRT34	ENSG00000131737.7	1.20188	0	1.78983	0
PRELP	ENSG00000188783.6	1.18262	1.48947	0	0
ABTB1	ENSG00000114626.18	1.18136	0.699972	0.971551	0.485747
AKAP12	ENSG00000131016.17	1.1744	0	1.01702	1.25131
CDH13	ENSG00000140945.17	1.17264	0	2.55938	0
ZMAT1	ENSG00000166432.16	1.17214	0	1.91386	0
LYN	ENSG00000254087.8	1.16942	0	1.11869	0
GSTA1	ENSG00000243955.6	1.1555	0	0	0
EPB41L2	ENSG00000079819.19	1.15402	0.991499	0	0
CD74	ENSG00000019582.17	1.14503	1.64002	5.524	2.52857
CDH2	ENSG00000170558.10	1.13848	0	0	0
MMP2	ENSG00000087245.13	1.13534	0	2.05229	0
SOCS3	ENSG00000184557.4	1.13439	0.473241	1.22336	0.608397
LAMB3	ENSG00000196878.15	1.1341	0	1.562	1.07625
BIRC3	ENSG00000023445.16	1.13169	0	0.63763	0
ENSG00000236892	ENSG00000236892.2	1.13043	0	1.46355	0
COL26A1	ENSG00000160963.14	1.12598	0.968121	0	0
SEMA3B	ENSG00000012171.20	1.11449	0	0.90491	0
HES2	ENSG00000069812.11	1.11316	0	0	0
TMEM156	ENSG00000121895.8	1.11254	0	0	0
NRP1	ENSG00000099250.18	1.11046	0.76348	0.177652	0
RNF157	ENSG00000141576.16	1.10951	0	1.31513	0
CTNNAL1	ENSG00000119326.15	1.10757	0	0	0
GAS1	ENSG00000180447.7	1.09911	1.01636	0.527789	0
ZNF469	ENSG00000225614.4	1.09427	1.25946	0.771077	0
TNFRSF11B	ENSG00000164761.9	1.08631	0	1.59216	0
MECOM	ENSG00000085276.19	1.08476	0	0	0
TPRG1	ENSG00000188001.10	1.07976	0	1.52679	0
THBS1	ENSG00000137801.11	1.07688	0.622816	1.23858	0.931556
PDE4B	ENSG00000184588.18	1.07612	0.944972	1.65818	0.819392
SLC16A1	ENSG00000155380.13	1.07483	0	0	0
RASA3	ENSG00000185989.11	1.07033	0.8446	1.30413	0
CXCL1	ENSG00000163739.5	1.06967	0	2.31637	2.38427
PRDM1	ENSG00000057657.17	1.06897	0	1.81532	1.41682
AOX1	ENSG00000138356.14	1.06823	0	0	0
DCHS2	ENSG00000197410.14	1.06232	1.4871	0	0
CHI3L1	ENSG00000133048.13	1.0531	1.21912	0	0
A4GALT	ENSG00000128274.17	1.05188	0	2.26439	0.962317
GSDME	ENSG00000105928.16	1.04686	0	0	0
MICB	ENSG00000204516.10	1.04558	0	0.965879	0
VNN1	ENSG00000112299.8	1.04332	0	0	0
SMARCD3	ENSG00000082014.17	1.03782	0	0	0
FOXQ1	ENSG00000164379.7	1.03135	0	1.92094	0.925268
OSMR	ENSG00000145623.13	1.02779	0.765245	0.937071	0
FSD1	ENSG00000105255.11	1.02429	0	0	0
TNFAIP2	ENSG00000185215.11	1.02281	0.892338	2.04681	0.905708
SLITRK6	ENSG00000184564.11	1.01708	0	0.760906	0
PAPPA	ENSG00000182752.10	1.01464	0	1.4085	0
HIF1A-AS3	ENSG00000258667.3	1.01333	0.851269	0.936555	0
ITGA2	ENSG00000164171.11	1.00769	0	1.24891	0
FCGBP	ENSG00000275395.7	1.00525	0	0	0
PLCXD2	ENSG00000240891.8	1.0041	0.849667	1.24088	0
CFH	ENSG00000000971.17	1.00024	0	0	0
SERPINA5	ENSG00000188488.14	0.989341	0	0	0
KLHDC7B	ENSG00000130487.9	0.984434	0	2.57306	1.45369
HMCN2	ENSG00000148357.18	0.975821	0	0.777903	0
CXCL3	ENSG00000163734.4	0.9753	0.782298	1.34593	1.04509
PCDH19	ENSG00000165194.15	0.974329	0.654229	1.09477	0
FMO2	ENSG00000094963.14	0.974006	1.26443	0	0
MTURN	ENSG00000180354.16	0.970662	0.432924	0.369473	0
HS6ST2	ENSG00000171004.19	0.969307	0	1.49121	1.13085
IL1RL1	ENSG00000115602.17	0.968012	0	0	0
MYCN	ENSG00000134323.13	0.961417	0	1.23379	0
TNXB	ENSG00000168477.19	0.958675	1.02194	0.962081	0
COL4A1	ENSG00000187498.16	0.956821	0	0	0
FOXD3-AS1	ENSG00000230798.7	0.956742	0	0.597881	0.715825
IRS4-AS1	ENSG00000237863.3	0.95654	0	1.72591	0
POPDC3	ENSG00000132429.10	0.955952	0	1.05499	1.02631
CTSB	ENSG00000164733.22	0.9551	0	0.520128	0
C3	ENSG00000125730.18	0.954016	1.74429	2.10194	0
ENSG00000177359	ENSG00000177359.22	0.953467	1.65928	3.25712	1.98164
ENSG00000287415	ENSG00000287415.1	0.933886	1.96251	1.24268	0
SLIT3	ENSG00000184347.15	0.933277	0	3.43472	0
PCSK6	ENSG00000140479.18	0.930542	0	1.58344	1.35496
SERPINB4	ENSG00000206073.11	0.930451	0	0	1.31752
FBXO2	ENSG00000116661.11	0.928133	0	0	0
C12orf54	ENSG00000177627.11	0.924042	0	1.0189	0
MIRLET7BHG	ENSG00000197182.16	0.923621	0	0	0
EFNB2	ENSG00000125266.8	0.919969	0	0.81147	0
CDH11	ENSG00000140937.14	0.918572	0	3.01371	2.14091
MYLK	ENSG00000065534.20	0.917257	0	0	0
PLAT	ENSG00000104368.19	0.907745	0	0	0
FKBP9P1	ENSG00000176826.15	0.904187	0	0	0
TGFBI	ENSG00000120708.17	0.903612	0	0	0
RUBCNL	ENSG00000102445.20	0.902526	0	0.783371	0
LOXL1-AS1	ENSG00000261801.8	0.899346	0	0.944685	0
JAG2	ENSG00000184916.9	0.897602	0.964502	1.39143	1.19346
DOCK2	ENSG00000134516.20	0.897433	0.967061	1.62405	0
ZC3H12C	ENSG00000149289.11	0.895887	0	1.97149	0
PODXL	ENSG00000128567.17	0.893569	0.533654	1.20607	0.392651
PI3	ENSG00000124102.5	0.8916	0	1.6317	0
BACH2	ENSG00000112182.16	0.888487	0	0	0
RASSF4	ENSG00000107551.21	0.888145	0	0.651666	0
TNS3	ENSG00000136205.17	0.885252	0	1.57804	1.20106
LINC02613	ENSG00000231367.6	0.883831	0.877363	0.935854	0
FMO1	ENSG00000010932.17	0.883161	0	0	0
SERPINA6	ENSG00000170099.6	0.881953	0	1.31282	0
C4A	ENSG00000244731.10	0.881203	0	0	0
SLC16A3	ENSG00000141526.18	0.880863	0	0.906783	0.630847
FMO3	ENSG00000007933.13	0.879856	0	0	0
C1R	ENSG00000159403.18	0.876662	0.802934	0.895058	0
PTGFR	ENSG00000122420.10	0.867582	0	0	0
IL7R	ENSG00000168685.15	0.859613	0	0	0
PTPRR	ENSG00000153233.13	0.852563	0	0	0
NRARP	ENSG00000198435.4	0.848652	0	1.03471	0
CPNE7	ENSG00000178773.15	0.845999	0	1.01024	0
IGF2BP2	ENSG00000073792.16	0.842851	0	0.859385	0
MMP24	ENSG00000125966.10	0.838709	0	0.889022	0
SIRPA	ENSG00000198053.12	0.837891	0	0	0
ENSG00000289697	ENSG00000289697.1	0.837773	0	0	0
CSF1	ENSG00000184371.14	0.836388	0	0	0
MAP6	ENSG00000171533.12	0.836147	0	0	0
SLC38A3	ENSG00000188338.15	0.833657	0	0	0
NFASC	ENSG00000163531.17	0.825893	0	0	0
ICAM5	ENSG00000105376.5	0.824986	0	2.11121	1.95517
ETS1	ENSG00000134954.14	0.824659	0	0.258717	0
SYNGR3	ENSG00000127561.16	0.823455	0	0	0
IFITM2	ENSG00000185201.18	0.822323	0.573696	1.65236	1.24958
PLEKHF1	ENSG00000166289.6	0.821803	0	0	0
QDPR	ENSG00000151552.12	0.821134	0	0.541704	0
CCN3	ENSG00000136999.5	0.819058	0	0	0
DZIP1L	ENSG00000158163.15	0.819024	0	0.878901	0
TSNARE1	ENSG00000171045.16	0.816953	0.361537	0	0
LINC01293	ENSG00000230836.1	0.815662	0	0	0
IL23A	ENSG00000110944.9	0.813629	0	0	0
LINC00479	ENSG00000236384.7	0.812995	0	1.18192	0
ISM1	ENSG00000101230.6	0.808357	0	1.50076	0
UBALD2	ENSG00000185262.9	0.805245	0.472636	0	0
SEMA5B	ENSG00000082684.16	0.804989	0	0	0
INSR	ENSG00000171105.14	0.804237	0	0.981804	0
LTBP2	ENSG00000119681.12	0.803421	0	0.960292	0
MYOM1	ENSG00000101605.14	0.801928	0.867921	0	0
ENSG00000231317	ENSG00000231317.1	0.801624	0	0	0
DEPP1	ENSG00000165507.9	0.799781	0	0	0
RIMKLA	ENSG00000177181.15	0.798117	0	1.30625	0
PLEKHS1	ENSG00000148735.16	0.797711	0	1.53966	0
LRRC75A	ENSG00000181350.12	0.796901	0	0.548138	0
SLC2A12	ENSG00000146411.6	0.796716	0	0	0
IL22RA2	ENSG00000164485.15	0.795976	0	0	0
NUAK2	ENSG00000163545.11	0.791266	0	0.382062	0
ITPR2	ENSG00000123104.12	0.788903	0	1.01656	0
SYT11	ENSG00000132718.9	0.785806	0	0	0
IGSF23	ENSG00000216588.9	0.785521	0	0	0
CNTNAP1	ENSG00000108797.12	0.784633	0	1.26246	0.865859
CYP2E1	ENSG00000130649.10	0.781457	0	0	0
KLHL5	ENSG00000109790.18	0.778682	0	0.635916	0
PIK3AP1	ENSG00000155629.15	0.775338	1.04347	1.08774	0
TMOD2	ENSG00000128872.10	0.773909	0	0	0
CYP4F29P	ENSG00000228314.1	0.773768	0	0.775576	0
PDK1-AS1	ENSG00000225205.5	0.767126	0	0	0
LIF	ENSG00000128342.5	0.767123	0	1.1797	1.21613
C4B	ENSG00000224389.9	0.766448	0	0	0
PRTG	ENSG00000166450.13	0.76623	0	1.77767	0
PTPRB	ENSG00000127329.16	0.766206	0	0	0
GREB1L	ENSG00000141449.16	0.764589	0.317143	0	0
SGK2	ENSG00000101049.18	0.764239	0	0	0
CYYR1	ENSG00000166265.13	0.762975	0	0	0
PTPRU	ENSG00000060656.20	0.762162	0	0	0
CCN2	ENSG00000118523.6	0.762155	0	2.05772	1.79403
TRPC1	ENSG00000144935.17	0.76141	0	0.539561	0
IGFBP5	ENSG00000115461.5	0.76071	0	0	0
LINC01828	ENSG00000235885.8	0.758045	0	0	0
PALD1	ENSG00000107719.10	0.757721	0	0	0
TUBA1A	ENSG00000167552.15	0.753602	0	0	0
GPR176	ENSG00000166073.11	0.752697	0	0	0
STAT4	ENSG00000138378.19	0.750236	0	0	0
IRF1	ENSG00000125347.15	0.750235	0	0.84478	0
TNFRSF10D	ENSG00000173530.6	0.750154	0	0	0
SERPINE1	ENSG00000106366.9	0.744471	0	1.0103	0
RASL11A	ENSG00000122035.7	0.744378	0	0.910023	0
FHOD3	ENSG00000134775.16	0.741247	0	0	0
CAVIN2	ENSG00000168497.5	0.738346	0	0	0
SLC12A7	ENSG00000113504.21	0.737178	0	1.14006	0
TAS2R4	ENSG00000127364.4	0.735168	0	0	0
TP63	ENSG00000073282.14	0.734085	0	0	0
ENSG00000251660	ENSG00000251660.1	0.731155	0	0	0
SLAMF1	ENSG00000117090.16	0.72982	0	0	0
DENND3	ENSG00000105339.11	0.729289	0	1.15233	0
CA11	ENSG00000063180.9	0.728605	0	0	0
FAM167B	ENSG00000183615.6	0.726848	0	0	0
HOXB9	ENSG00000170689.10	0.726735	0	0.66007	0
FGFRL1	ENSG00000127418.15	0.726196	0	0	0
PDK4	ENSG00000004799.8	0.725475	0	0	0
MBNL1-AS1	ENSG00000229619.6	0.724747	0	0.620876	0
LINC02035	ENSG00000273033.2	0.720274	0	0.529409	0
ENSG00000269896	ENSG00000269896.2	0.720108	0	0	0
CABP4	ENSG00000175544.14	0.718749	0	0.965277	0
RAB3B	ENSG00000169213.7	0.714429	0	0.745353	0
NRAD1	ENSG00000233725.7	0.713729	0	1.70608	0
PRSS23	ENSG00000150687.12	0.712569	0	0.456602	0
GPC4	ENSG00000076716.9	0.712106	0.537846	0.747353	0
LINC00997	ENSG00000281332.1	0.711899	0	0	0
ENSG00000250899	ENSG00000250899.3	0.711398	0.517492	0.829554	0
GNAZ	ENSG00000128266.9	0.709014	0	0	0
SLC16A1-AS1	ENSG00000226419.8	0.708971	0	0	0
SOCS2-AS1	ENSG00000246985.8	0.707351	0	0.608582	0
NMNAT2	ENSG00000157064.11	0.706458	0	0	0
ST6GALNAC5	ENSG00000117069.15	0.70281	0	0.437265	0
SPINK1	ENSG00000164266.11	0.702674	0	0	0
TMEM255B	ENSG00000184497.13	0.701379	0	0.893988	0.913492
CCDC163	ENSG00000280670.3	0.700597	0	0	0
GPR146	ENSG00000164849.10	0.700393	0	0	0
KCNJ2	ENSG00000123700.5	0.699214	1.00239	0	0
IQCN	ENSG00000130518.18	0.698998	0	0	0
PIK3IP1	ENSG00000100100.13	0.698719	0	0.829738	0.889153
CXCL16	ENSG00000161921.17	0.6985	0	0.652977	0
SCN4B	ENSG00000177098.9	0.698455	0	0	0
ZMYND15	ENSG00000141497.14	0.696224	0	0	0
PDE4A	ENSG00000065989.16	0.695377	0	0.741847	0
TNFSF15	ENSG00000181634.8	0.69517	0.482524	1.03259	0
CEMIP2	ENSG00000135048.14	0.695154	0.744589	1.02869	0
C1QTNF12	ENSG00000184163.3	0.693301	0	0	0
BICC1	ENSG00000122870.12	0.692235	0	0	0
UGCG	ENSG00000148154.10	0.691218	0	0.90352	0
SLC16A9	ENSG00000165449.12	0.690749	0	0	0
TFPI2	ENSG00000105825.14	0.690504	0	0	0
C4BPA	ENSG00000123838.11	0.689418	0	0	0
GJB2	ENSG00000165474.8	0.686563	0	1.03631	1.46958
FMNL1	ENSG00000184922.15	0.682084	0	0.800243	0.777081
TEX13C	ENSG00000282815.2	0.681823	0	0	0
LAMC2	ENSG00000058085.15	0.681798	0	0.740467	0.533507
ACSL4	ENSG00000068366.21	0.681188	0	0.551207	0
PYGL	ENSG00000100504.17	0.680367	0	0	0
EFNA1	ENSG00000169242.12	0.679869	0.436908	0.66517	0
ACRBP	ENSG00000111644.8	0.678488	0	0	0
FCMR	ENSG00000162894.12	0.677692	0	0.425895	0
SAA4	ENSG00000148965.10	0.677672	0.949073	1.28176	0.87183
MCAM	ENSG00000076706.17	0.677611	0	0	0
GPR143	ENSG00000101850.13	0.676767	0	0	0
REPS2	ENSG00000169891.18	0.675118	0	0	0
IFFO2	ENSG00000169991.11	0.674977	0	0.58851	0.878869
FBXL16	ENSG00000127585.12	0.674491	0	0	0
KCTD17	ENSG00000100379.18	0.671603	0	0	0
SERPINB7	ENSG00000166396.13	0.67054	0	0	0
OSER1-DT	ENSG00000223891.7	0.666795	0	0	0
CNN3-DT	ENSG00000235501.8	0.666502	0.620005	0.866305	0.722975
PMP22	ENSG00000109099.16	0.665783	0	0	0
DAAM2	ENSG00000146122.17	0.665752	1.34377	2.10986	1.64143
DENND2A	ENSG00000146966.13	0.665534	0	0	0
ATP8B4	ENSG00000104043.15	0.665332	0	0	0
IRAK3	ENSG00000090376.11	0.663447	0	1.85512	1.83258
FNDC4	ENSG00000115226.10	0.663304	0	0	0
ADRB2	ENSG00000169252.6	0.662935	0	1.29938	0.677296
RELB	ENSG00000104856.15	0.662481	0	0.58971	0
WDR54	ENSG00000005448.17	0.661444	0	0.916084	0
DNAH5	ENSG00000039139.11	0.66125	0	1.26516	1.03514
SORBS1	ENSG00000095637.23	0.659938	0	0.859873	0
FOSL1	ENSG00000175592.9	0.65975	0	0	0
BVES	ENSG00000112276.14	0.656789	0	0	0
TMEM74B	ENSG00000125895.6	0.6566	0.671299	0	0
ENSG00000272405	ENSG00000272405.1	0.652589	0	0	0
IL6R	ENSG00000160712.13	0.652066	0	0	0
LINC02656	ENSG00000212743.2	0.651283	0	0	0
POU2F2	ENSG00000028277.22	0.650505	0	0	0
VNN3P	ENSG00000093134.17	0.650001	1.71479	2.09862	1.87584
FRMD3	ENSG00000172159.16	0.648457	0	0	0
CDH5	ENSG00000179776.19	0.647674	0	0	0
COL1A2	ENSG00000164692.19	0.645782	0	0	0
F12	ENSG00000131187.11	0.644665	0	0.659814	0
MT1F	ENSG00000198417.7	0.644003	0	0	0
NRG2	ENSG00000158458.21	0.643648	0	1.29669	0
CIITA	ENSG00000179583.21	0.641974	0.953482	2.50002	1.43104
LRRC49	ENSG00000137821.12	0.639708	0	0	0
MAP3K12	ENSG00000139625.13	0.639104	0	0	0
RAB39B	ENSG00000155961.5	0.637988	0	0	0
SERPINE2	ENSG00000135919.14	0.637732	0	0	0
ENSG00000285018	ENSG00000285018.1	0.636474	0	0	0
DLL1	ENSG00000198719.9	0.636114	0	0.812117	0.971339
TPT1	ENSG00000133112.17	0.635526	0	0.408665	0
ABCA3	ENSG00000167972.14	0.634379	0	0.736743	0
ARRDC4	ENSG00000140450.9	0.633068	0	0	0
PLCB2	ENSG00000137841.12	0.631593	0	0	0
PANX2	ENSG00000073150.14	0.63124	0	0	0
SH2D5	ENSG00000189410.12	0.631186	0	0	0
SOD2	ENSG00000112096.19	0.63091	0.598093	1.16666	0.683354
RPL10P6	ENSG00000230076.1	0.629887	0	0	0
PLA2G4C	ENSG00000105499.14	0.628847	0	0	0
HLA-B	ENSG00000234745.14	0.627793	0	1.08471	0
LINC00342	ENSG00000232931.6	0.625709	0	0.828202	0
MEOX1	ENSG00000005102.14	0.625364	0	0	0
ENSG00000232140	ENSG00000232140.2	0.623941	0	0	0
TNFRSF21	ENSG00000146072.6	0.623521	0	0.87212	0
RASSF6	ENSG00000169435.14	0.622344	0	0	0
WNT5B	ENSG00000111186.13	0.622213	0	0	0
ENSG00000226332	ENSG00000226332.2	0.622111	0	0	0
SKOR1	ENSG00000188779.12	0.621956	0	0.558001	0
GPR35	ENSG00000178623.13	0.617706	0.437206	0.426779	0
MIR17HG	ENSG00000215417.13	0.617247	0	0.524589	0
ACVR2B	ENSG00000114739.14	0.614922	0	0.546857	0
TRAF3	ENSG00000131323.17	0.614193	0.566716	1.01127	0.684451
SORCS2	ENSG00000184985.16	0.61403	0	1.25543	0
PIWIL2	ENSG00000197181.12	0.61272	0	0	0
RNF223	ENSG00000237330.3	0.612669	0	0	0
CLCF1	ENSG00000175505.11	0.612039	0	0	0
FKBP10	ENSG00000141756.19	0.610747	0	1.21283	0
HMOX1	ENSG00000100292.18	0.610146	0.925248	0.826475	0
PLD1	ENSG00000075651.17	0.609658	0	0.608274	0
ENSG00000279095	ENSG00000279095.1	0.609427	0	0	0
CTSF	ENSG00000174080.12	0.609031	0.392394	0	0
ENO2	ENSG00000111674.9	0.60804	0	0.559826	0
SMIM38	ENSG00000284713.2	0.607581	0.669485	0.810277	0
WLS	ENSG00000116729.14	0.607467	0	0	0
ATP11A	ENSG00000068650.19	0.606539	0	0.604904	0
LINC-PINT	ENSG00000231721.8	0.604292	0	0.560541	0
SAT1	ENSG00000130066.17	0.604035	0	0	0
ODF3B	ENSG00000177989.14	0.603495	0	1.24483	0
CCDC136	ENSG00000128596.17	0.602975	0	0.629404	0
SEPTIN3	ENSG00000100167.21	0.601797	0	1.20521	0.985275
IRS2	ENSG00000185950.9	0.601643	0	0.900585	0.489436
AGT	ENSG00000135744.9	0.601155	0	0	0
JAG1	ENSG00000101384.12	0.599951	0	0.4357	0
NEXN	ENSG00000162614.19	0.5986	0	0	0
EFEMP1	ENSG00000115380.20	0.596496	0	0	0
POT1-AS1	ENSG00000224897.9	0.595405	0	0	0
ARHGEF25	ENSG00000240771.8	0.595173	0	0	0
LARP6	ENSG00000166173.11	0.594027	0	0	0
PDGFA	ENSG00000197461.13	0.593881	0	0.603338	0
FOXK1	ENSG00000164916.11	0.593418	0.438483	0.604479	0
WTIP	ENSG00000142279.13	0.593335	0	0	0
HIVEP3	ENSG00000127124.16	0.591924	0	0	0
TMEM240	ENSG00000205090.9	0.590924	0	0	0
ODAD3	ENSG00000198003.12	0.590287	0	0	0
N4BP2L1	ENSG00000139597.18	0.590042	0	0	0
KLHL38	ENSG00000175946.9	0.588626	0	0	0
LOXL1	ENSG00000129038.16	0.588303	0	0	0
ITGB4	ENSG00000132470.14	0.586648	0	0.588506	0
NPIPB2	ENSG00000234719.9	0.586109	0.658215	0	0
RPGR	ENSG00000156313.15	0.585951	0	0.478367	0
ENSG00000237640	ENSG00000237640.1	-0.586956	0	0	0
ENSG00000251194	ENSG00000251194.2	-0.587935	0	0	0
ENDOU	ENSG00000111405.9	-0.588175	0	0	0
GNB4	ENSG00000114450.11	-0.588274	-0.645139	0	0
KDM7A-DT	ENSG00000260231.2	-0.589228	0	0	0
ENSG00000279529	ENSG00000279529.2	-0.589365	0	0	0
FAM238C	ENSG00000283709.1	-0.590765	0	0	0
EXOC3L2	ENSG00000283632.4	-0.590994	-0.868877	-0.8618	0
ZWINT	ENSG00000122952.17	-0.593349	0	0	0
ACTL8	ENSG00000117148.8	-0.593627	-0.834575	0	0
CCDC183-AS1	ENSG00000228544.1	-0.596709	0	0	0
TMEM37	ENSG00000171227.7	-0.596744	0	-0.415025	0
JHY	ENSG00000109944.11	-0.596757	0	0	0
KLRK1-AS1	ENSG00000245648.2	-0.596933	0	0	0
DDO	ENSG00000203797.12	-0.597324	0	0	0
AMDHD1	ENSG00000139344.8	-0.597518	0	0	0
CKMT1A	ENSG00000223572.10	-0.597973	0	-0.411447	0
TRIM34	ENSG00000258659.7	-0.598212	0	0	0
CPEB1	ENSG00000214575.10	-0.600054	0	0	0
AZGP1	ENSG00000160862.13	-0.600207	0	-0.644313	0
TUBB2A	ENSG00000137267.7	-0.600613	-0.621564	0	0
PLK2	ENSG00000145632.15	-0.602254	0	0	0
LINC00920	ENSG00000246898.2	-0.603939	0	-0.499155	0
P2RY6	ENSG00000171631.16	-0.604021	-1.47775	0	0
BEAN1	ENSG00000166546.15	-0.605937	0	0	0
ACOX2	ENSG00000168306.13	-0.606351	0	0	0
TRIM6	ENSG00000121236.21	-0.606432	0	0	0
SLC13A4	ENSG00000164707.16	-0.606579	0	0	0
PCDHB8	ENSG00000120322.4	-0.607798	0	0	0
LGALS9	ENSG00000168961.17	-0.60848	0	0	0
PBLD	ENSG00000108187.16	-0.609051	0	0	0
PRLR	ENSG00000113494.17	-0.609131	0	-0.879894	-0.676368
TFEB	ENSG00000112561.19	-0.609732	0	0	0
DDX60	ENSG00000137628.18	-0.61109	-0.891271	0	0
MBTPS1-DT	ENSG00000260018.2	-0.614238	0	0	0
PITX1	ENSG00000069011.16	-0.614585	-0.524386	-0.669424	0
ANO4	ENSG00000151572.18	-0.618213	0	0.684785	0
B3GNT9	ENSG00000237172.4	-0.618568	0	0	0
RAPH1	ENSG00000173166.18	-0.61866	0	0	0
CTSH	ENSG00000103811.18	-0.621458	0	0	0
IL27RA	ENSG00000104998.4	-0.621772	-1.02737	0	0
RORC	ENSG00000143365.20	-0.624991	0	0	0
RHBG	ENSG00000132677.13	-0.625849	0	0	0
ZNF491	ENSG00000177599.13	-0.626766	0	0	0
AMMECR1	ENSG00000101935.13	-0.626922	-0.663514	-0.425298	0
MFAP3L	ENSG00000198948.12	-0.62712	0	0	0
TXNDC17	ENSG00000129235.11	-0.627505	-0.609193	-0.499502	0
LINC00930	ENSG00000258647.6	-0.627967	0	0	0
CSTA	ENSG00000121552.4	-0.628159	0	0	0
CYRIA	ENSG00000197872.11	-0.628163	-0.569851	-1.29394	-0.492836
ENSG00000261104	ENSG00000261104.1	-0.629034	-0.553362	0	0
ELN	ENSG00000049540.19	-0.629129	0	0	0
KLK9	ENSG00000213022.6	-0.629386	0	0	0
SLC16A6	ENSG00000108932.13	-0.629944	0	0	0
CD44-DT	ENSG00000255521.3	-0.631297	0	-0.736735	0
ADGRF5	ENSG00000069122.19	-0.632045	0	0	0
CASC15	ENSG00000272168.10	-0.6329	0	-0.926059	0
MFGE8	ENSG00000140545.16	-0.63404	0.63376	0	0
ENSG00000272046	ENSG00000272046.1	-0.634418	0	0	0
GNG4	ENSG00000168243.11	-0.634594	-1.30924	0	0
SPHKAP	ENSG00000153820.13	-0.634944	0	0	0
RAB3D	ENSG00000105514.8	-0.635324	0	-0.672442	0
BANK1	ENSG00000153064.12	-0.63641	0	0	0
FGFR3	ENSG00000068078.20	-0.63644	0	0	0
KCTD1	ENSG00000134504.14	-0.636461	0	-0.765353	-0.353772
ATP7A	ENSG00000165240.22	-0.636845	0	0	0
HNMT	ENSG00000150540.14	-0.638459	-0.424317	-1.00108	0
RAB7B	ENSG00000276600.5	-0.638763	0	0	0
ARRB1	ENSG00000137486.17	-0.638983	0	-0.390341	0
RAB27B	ENSG00000041353.10	-0.640067	-0.911852	0	-0.827557
PLCH1	ENSG00000114805.18	-0.640093	0	-0.737894	0
USP18	ENSG00000184979.11	-0.640142	0	0	0
SYT17	ENSG00000103528.17	-0.6406	0	0	0
B3GALNT1	ENSG00000169255.15	-0.641603	0	0	0
SCN2A	ENSG00000136531.19	-0.643016	0	0	0
MANEAL	ENSG00000185090.15	-0.643883	0	-0.724087	0
CHRM3	ENSG00000133019.12	-0.645326	0	0	0
ENSG00000260401	ENSG00000260401.1	-0.646167	0	0	0
OASL	ENSG00000135114.14	-0.646172	-1.40147	0	0
TPM1-AS	ENSG00000259498.1	-0.647008	0	0	0
VAV3	ENSG00000134215.16	-0.649367	0	0	0
ENSG00000228793	ENSG00000228793.3	-0.651683	-1.35113	-1.87068	0
RCSD1	ENSG00000198771.11	-0.652735	0	0	0
TRIM6-TRIM34	ENSG00000258588.3	-0.652876	0	0	0
GRB14	ENSG00000115290.11	-0.654738	0	0	0
LINC02984	ENSG00000237807.4	-0.655331	0	-0.794032	0
CROT	ENSG00000005469.12	-0.655471	0	0	0
DBI	ENSG00000155368.18	-0.655864	-0.693361	-0.877801	0
CCDC160	ENSG00000203952.10	-0.656701	0	0	0
CMPK2	ENSG00000134326.12	-0.658608	-1.20476	0	0
CCSER1	ENSG00000184305.16	-0.660888	0	0	0
HS6ST3	ENSG00000185352.9	-0.663533	0	0	0
NPY5R	ENSG00000164129.12	-0.663824	0	0	0
SLC16A14	ENSG00000163053.11	-0.665758	-0.974201	-1.34542	0
BATF	ENSG00000156127.8	-0.666142	-0.885022	0	0
VSIG10L	ENSG00000186806.6	-0.668396	0	0	0
IL1RN	ENSG00000136689.20	-0.669581	-1.07879	0	0
EGR1	ENSG00000120738.8	-0.671559	0	-1.12489	0
CBR3	ENSG00000159231.6	-0.672544	-0.884343	-0.930418	0
EGF	ENSG00000138798.13	-0.67422	0	0	0
ESRRG	ENSG00000196482.18	-0.674532	0	0	0
TBXAS1	ENSG00000059377.18	-0.676243	0	0	0
ZBTB7C	ENSG00000184828.10	-0.678846	0	0	0
DENND2D	ENSG00000162777.17	-0.679101	0	0	0
MAGEA4	ENSG00000147381.12	-0.679133	0	0	0
HOMER1	ENSG00000152413.15	-0.680505	0	0	0
FXYD6-FXYD2	ENSG00000255245.4	-0.680805	0	0	0
ENSG00000273619	ENSG00000273619.2	-0.680878	0	0	0
LY6D	ENSG00000167656.5	-0.681192	-2.84663	0	0
TMC7	ENSG00000170537.13	-0.681504	0	0	0
PLIN1	ENSG00000166819.12	-0.683004	0	0	0
LINC00964	ENSG00000249816.8	-0.683013	0	0	0
TET1	ENSG00000138336.9	-0.683325	0	0	0
MINDY1	ENSG00000143409.17	-0.683765	0	-0.661607	0
CASP10	ENSG00000003400.16	-0.68469	-0.825365	0	0
KCNB1	ENSG00000158445.10	-0.689559	0	-0.807805	0
MPP7	ENSG00000150054.19	-0.689725	0	-0.477033	0
ZNF727	ENSG00000214652.6	-0.690217	0	0	0
EPHX1	ENSG00000143819.13	-0.69094	0	-0.793251	0
TSC22D3	ENSG00000157514.18	-0.691815	0	-1.04619	0
SLC9A3R1	ENSG00000109062.12	-0.696332	0	-0.882223	-0.480466
MRAP2	ENSG00000135324.6	-0.696493	0	0	0
SLC4A8	ENSG00000050438.17	-0.696881	0	0	0
TRABD2A	ENSG00000186854.11	-0.698495	0	0	0
SP6	ENSG00000189120.5	-0.698925	0	-1.28807	0
LIPK	ENSG00000204021.5	-0.700132	0	0	0
DEGS2	ENSG00000168350.8	-0.70119	-0.461054	0	0
GPD1L	ENSG00000152642.11	-0.70325	0	0	0
C1QTNF2	ENSG00000145861.9	-0.70498	-1.11574	0	0
SLC5A9	ENSG00000117834.13	-0.707605	0	-1.18584	0
TJP3	ENSG00000105289.15	-0.708462	-0.271558	-0.369455	0
H2AC6	ENSG00000180573.10	-0.709514	0	-0.985767	0
KLK5	ENSG00000167754.13	-0.709634	-0.937618	0	0
UCP2	ENSG00000175567.11	-0.710172	0	0	0
ENSG00000228509	ENSG00000228509.7	-0.710534	0	0	0
AQP3	ENSG00000165272.16	-0.711539	-1.79313	0	0
NES	ENSG00000132688.11	-0.714235	0.969288	0	0
GLUL	ENSG00000135821.19	-0.714862	-0.322646	0	0
H3C10	ENSG00000278828.2	-0.714972	0	-0.813415	0
GCAT	ENSG00000100116.17	-0.715204	0	0	0
AGPAT4	ENSG00000026652.15	-0.716434	0	0.731587	1.34972
TPD52L1	ENSG00000111907.21	-0.720572	-0.601307	-0.999724	0
OAZ3	ENSG00000143450.19	-0.722074	0	0	0
LDHD	ENSG00000166816.15	-0.722208	0	0	0
BTC	ENSG00000174808.12	-0.723929	-0.801124	0	0
RAET1E	ENSG00000164520.12	-0.724889	0	0	0
LRATD1	ENSG00000162981.14	-0.724968	0	-0.522261	-0.50117
FAM3D	ENSG00000198643.7	-0.726129	0	0	0
SH3PXD2A-AS1	ENSG00000280693.2	-0.726578	0	0	0
LINC00578	ENSG00000228221.6	-0.727511	0	0	1.84671
ENSG00000279117	ENSG00000279117.1	-0.728329	0	-0.941956	0
SMARCA1	ENSG00000102038.16	-0.729753	0	0	0
KLF2	ENSG00000127528.6	-0.729914	0	-1.26973	-0.803429
IVL	ENSG00000163207.7	-0.731343	-1.28913	0	0
NCALD	ENSG00000104490.18	-0.738458	0	0	0
VGLL1	ENSG00000102243.13	-0.738628	0	-0.618267	0
ADRB1	ENSG00000043591.6	-0.73916	-0.928685	0	0
MAPK10	ENSG00000109339.24	-0.739765	-1.57601	0	0
PACSIN1	ENSG00000124507.11	-0.739943	0	0	0
CDKN1A	ENSG00000124762.14	-0.740719	-1.1308	-1.04607	0
PRICKLE2	ENSG00000163637.13	-0.741741	0	-0.954268	0
S100A16	ENSG00000188643.11	-0.743964	-0.791432	-0.564621	0
ALDH1A1	ENSG00000165092.13	-0.75263	0	0	-1.14324
PIP	ENSG00000159763.4	-0.753487	0	0	0
ARHGEF26-AS1	ENSG00000243069.9	-0.75635	0	0	0
MMP13	ENSG00000137745.13	-0.757208	0	0	0
RNF152	ENSG00000176641.11	-0.759237	0	-0.817189	0
LINC01213	ENSG00000244541.6	-0.759744	0	0	0
P2RY2	ENSG00000175591.12	-0.760624	0	0	0
GASK1B	ENSG00000164125.16	-0.762753	0	0	0
ENSG00000288738	ENSG00000288738.1	-0.764523	0	0	0
SAMD9L	ENSG00000177409.12	-0.764571	-1.04672	0	0
DSC1	ENSG00000134765.10	-0.770129	0	-0.615436	0
RIPOR3	ENSG00000042062.13	-0.770882	0	0	0
TENT5A	ENSG00000112773.16	-0.771818	0	-0.578263	0
SLC46A3	ENSG00000139508.15	-0.772156	0	-1.03138	0
AKAP5	ENSG00000179841.8	-0.772336	-0.516875	0	0
SESN3	ENSG00000149212.12	-0.772451	0	-1.08051	-0.556581
NRIP1	ENSG00000180530.11	-0.77255	0	0	0
C2orf72	ENSG00000204128.6	-0.773138	0	0	0
NIPAL1	ENSG00000163293.12	-0.77337	0	0	0
CYP2J2	ENSG00000134716.11	-0.776416	-0.927284	-0.804313	0
OVOL1	ENSG00000172818.10	-0.776672	-0.908086	-0.716718	0
LINC02574	ENSG00000233975.2	-0.77668	-0.971577	0	0
PLCB1	ENSG00000182621.18	-0.776908	0	1.70603	0
ATP10D	ENSG00000145246.14	-0.777085	0	0	0
ACSS1	ENSG00000154930.15	-0.777205	0	0	0
KCNK6	ENSG00000099337.5	-0.781689	-1.42345	0	0
PHEX	ENSG00000102174.10	-0.782369	0	0	0
NUPR2	ENSG00000185290.4	-0.783305	0	-0.577442	0
DPF1	ENSG00000011332.22	-0.792254	-0.538489	0	0
ENSG00000287097	ENSG00000287097.1	-0.792813	0	0	0
ENSG00000286802	ENSG00000286802.1	-0.794178	0	0	0
AFAP1L2	ENSG00000169129.16	-0.794482	-1.54671	0	0
GALNT12	ENSG00000119514.7	-0.79503	0	0	0
NR3C2	ENSG00000151623.15	-0.795303	0	0	0
HCAR1	ENSG00000196917.6	-0.797339	-0.80178	-0.830881	0
CLEC2B	ENSG00000110852.5	-0.79763	0	0	0
BMP7	ENSG00000101144.13	-0.799278	0	0	0
FAT2	ENSG00000086570.13	-0.804194	0	0	0
MX2	ENSG00000183486.14	-0.806457	0	0	0
ZNF208	ENSG00000160321.16	-0.807043	0	0	0
SFTA1P	ENSG00000225383.8	-0.814365	0	0	0
DSG1	ENSG00000134760.6	-0.816184	0	0	0
MOK	ENSG00000080823.23	-0.832566	0	-0.584748	0
CNGA1	ENSG00000198515.16	-0.833309	0	0	0
CLEC7A	ENSG00000172243.18	-0.836982	-0.926776	-0.649535	0
CAMK2D	ENSG00000145349.19	-0.843999	0	-0.966723	0
H2AJ	ENSG00000246705.5	-0.845333	0	-0.680872	0
INKA2	ENSG00000197852.12	-0.846259	0	-1.30625	-0.722025
MYB	ENSG00000118513.20	-0.84743	-0.936172	0	0
EPN3	ENSG00000049283.19	-0.850261	-0.617767	0	0
SPINK8	ENSG00000229453.3	-0.850588	0	-0.932944	0
SPTSSA	ENSG00000165389.7	-0.85234	0	-0.786375	0
ID1	ENSG00000125968.9	-0.854762	-0.58204	0	0
SUN3	ENSG00000164744.14	-0.854988	0	0	0
BAG2	ENSG00000112208.11	-0.855285	0	0	0
AATBC	ENSG00000215458.8	-0.862943	0	-0.939333	0
CYP4X1	ENSG00000186377.8	-0.864183	0	0	0
S100A14	ENSG00000189334.9	-0.868537	-1.10893	-0.994598	0
HSPB1	ENSG00000106211.10	-0.870127	-0.77586	-0.931205	0
VAV1	ENSG00000141968.8	-0.871247	0	0	0
CALCRL-AS1	ENSG00000224063.6	-0.88056	-1.40854	0	0
PYCARD	ENSG00000103490.14	-0.883227	0	0	0
MTUS2	ENSG00000132938.22	-0.883719	0	0	0
MX1	ENSG00000157601.15	-0.884241	-1.09012	0	0
ALCAM	ENSG00000170017.12	-0.884545	0	0	0
BNIPL	ENSG00000163141.20	-0.88565	-0.746465	0	0
S1PR3	ENSG00000213694.7	-0.893014	0	-0.733058	0
RIMS1	ENSG00000079841.20	-0.894504	0	0	0
TMPRSS4	ENSG00000137648.19	-0.894983	-1.86408	0	0
KPNA7	ENSG00000185467.8	-0.89746	-1.14103	0	0
TRPV3	ENSG00000167723.15	-0.897755	0	0	0
SERHL2	ENSG00000183569.18	-0.898699	0	0	0
TMEM63C	ENSG00000165548.11	-0.898868	0	-0.261137	0
CYP4Z1	ENSG00000186160.5	-0.902903	0	0	0
CMAHP	ENSG00000168405.18	-0.906863	0	0	0
ENSG00000266401	ENSG00000266401.4	-0.907655	0	0	0
CA2	ENSG00000104267.10	-0.907881	0	0	0
ARHGAP40	ENSG00000124143.11	-0.909872	0	0	0
DYSF	ENSG00000135636.16	-0.923065	0	0	0
LINC01287	ENSG00000234722.5	-0.924245	0	0	0
S100A7A	ENSG00000184330.12	-0.927842	0	0	0
TCN1	ENSG00000134827.8	-0.933862	0	0	0
PADI3	ENSG00000142619.4	-0.935902	0	0	0
SLC44A5	ENSG00000137968.17	-0.938409	0	0	0
IL20RA	ENSG00000016402.14	-0.939063	0	0	0
SLC15A1	ENSG00000088386.17	-0.946138	0	0	0
OAS1	ENSG00000089127.15	-0.947901	0	0	0
FAM178B	ENSG00000168754.15	-0.950925	0	0	0
KRT10	ENSG00000186395.9	-0.971405	-0.777114	0	1.36714
KRT16	ENSG00000186832.9	-0.97186	-1.45258	0	0
IFI6	ENSG00000126709.16	-0.972841	-1.33591	0	0
IL1R1	ENSG00000115594.12	-0.973546	-0.998062	-1.44552	0
KRT38	ENSG00000171360.4	-0.978345	0	0	0
FAM83A	ENSG00000147689.17	-0.992014	-1.10836	0	0
ENPP1	ENSG00000197594.14	-0.994521	0	0	0
MAB21L4	ENSG00000172478.18	-1.01037	-0.870371	0	0
RNASE1	ENSG00000129538.14	-1.02193	0	0	0
ENSG00000269741	ENSG00000269741.5	-1.04324	-1.58279	0	0
PSORS1C2	ENSG00000204538.4	-1.05471	0	0	0
ENSG00000282885	ENSG00000282885.3	-1.06364	-1.03986	0	0
AKR1B15	ENSG00000227471.9	-1.06981	-1.46181	0	0
FABP5	ENSG00000164687.11	-1.07311	0	0	0
ENSG00000275223	ENSG00000275223.1	-1.07514	0	0	0
KLK8	ENSG00000129455.16	-1.07983	0	0	0
PLAAT2	ENSG00000133328.4	-1.08628	-1.13724	0	0
RN7SL2	ENSG00000274012.1	-1.09004	-1.06345	0	0
NRK	ENSG00000123572.17	-1.14097	0	0	0
SOX15	ENSG00000129194.8	-1.14442	-1.31397	0	0
AZGP1P1	ENSG00000214313.10	-1.15857	0	-1.0908	0
IFI44	ENSG00000137965.11	-1.16279	-2.03716	0	0
PLA2G4F	ENSG00000168907.13	-1.1703	0	0	0
ENSG00000189229	ENSG00000189229.12	-1.19429	0	0	0
IFIT1	ENSG00000185745.10	-1.21089	-1.54482	0	0
TMPRSS11E	ENSG00000087128.10	-1.22155	-2.19916	0	0
ARHGAP42	ENSG00000165895.19	-1.22713	0	0	0
LGALS7B	ENSG00000178934.5	-1.26516	-1.71799	0	0
CLMP	ENSG00000166250.12	-1.26595	0	0	0
A2ML1	ENSG00000166535.20	-1.27142	-1.86825	0	0
OLFML3	ENSG00000116774.12	-1.2759	-1.80589	0	0
IFI44L	ENSG00000137959.17	-1.28595	-2.5275	0	0
ABCA12	ENSG00000144452.15	-1.29158	0	0	0
SULT2B1	ENSG00000088002.12	-1.324	-1.09167	-1.38752	0
ZNF812P	ENSG00000224689.11	-1.3403	0	0	0
KLK6	ENSG00000167755.15	-1.34394	0	0	0
MME	ENSG00000196549.13	-1.34501	0	0	0
SPRR1B	ENSG00000169469.9	-1.35219	0	0	0
KRT33A	ENSG00000006059.4	-1.36576	0	0	0
S100A9	ENSG00000163220.11	-1.38002	0	0	0
CXXC5	ENSG00000171604.12	-1.41749	-1.32572	0	0
CLIC3	ENSG00000169583.13	-1.50938	-1.27669	0	0
OAS2	ENSG00000111335.14	-1.62566	-1.55402	0	0
LGALS7	ENSG00000205076.5	-1.73091	-2.07909	0	0
IFI27	ENSG00000165949.13	-1.8093	-2.7927	0	0
CLCA2	ENSG00000137975.8	-1.8231	0	-2.63047	0
KLK7	ENSG00000169035.12	-1.82818	-2.40983	0	0
SBSN	ENSG00000189001.11	-1.95958	-1.15199	-1.13997	0
S100A7	ENSG00000143556.9	-2.36982	0	0	0
SELENOP	ENSG00000250722.6	-2.42008	0	-3.18293	0
