# Supplementary material for: Mediator kinase inhibitors suppress triple-negative breast cancer growth and extend tumor suppression by mTOR and AKT inhibitors
Source: Proc Natl Acad Sci U S A. 2024 Nov 14;121(47):e2414501121. doi: 10.1073/pnas.2414501121 (PMC11588072; doi:10.1073/pnas.2414501121)
Supplement: Supplementary file 4 — Dataset S03 (XLSX) [file pnas.2414501121.sd03.xlsx]

## Sheet: Dataset S3
Dataset S3. Effects of different treatments (logFC) on the 385 tumor (human) DEGs affected by long-term (LT) treatment with everolimus.
GeneSymbol	Geneid	EVER_ST__vs__Veh_ST	EVER_LT__vs__Veh_LT	COMB_LT__vs__Veh_LT	SNX_LT__vs__Veh_LT
LRRC55	ENSG00000183908.7	1.60326	2.80488	2.99756	0
BAHCC1	ENSG00000266074.11	1.79253	2.56336	2.76642	0
COL27A1	ENSG00000196739.15	1.73742	2.10831	1.15215	0
ENSG00000287415	ENSG00000287415.1	0.933886	1.96251	1.24268	0
C1S	ENSG00000182326.17	1.76738	1.88505	2.21112	1.36593
COBL	ENSG00000106078.19	0	1.76645	1.76721	0
SAA2	ENSG00000134339.9	1.20682	1.75026	2.47666	1.4199
ITPRID1	ENSG00000180347.15	0	1.75022	-0.544052	-0.875319
NNMT	ENSG00000166741.8	1.59608	1.74516	2.52562	0
C3	ENSG00000125730.18	0.954016	1.74429	2.10194	0
VNN3P	ENSG00000093134.17	0.650001	1.71479	2.09862	1.87584
SAA1	ENSG00000173432.13	1.27392	1.70237	2.78228	1.84066
ENSG00000281655	ENSG00000281655.3	1.21762	1.69578	1.63417	0
ENSG00000177359	ENSG00000177359.22	0.953467	1.65928	3.25712	1.98164
ENSG00000256916	ENSG00000256916.1	1.40991	1.65315	2.70816	1.48101
CD74	ENSG00000019582.17	1.14503	1.64002	5.524	2.52857
MMP20	ENSG00000137674.4	1.26199	1.57672	2.40422	1.34451
AQP6	ENSG00000086159.13	0	1.54656	0	0
CFB	ENSG00000243649.10	0.558227	1.53969	2.1992	1.31764
BTBD11	ENSG00000151136.15	-0.520506	1.50095	1.55036	0.893127
PRELP	ENSG00000188783.6	1.18262	1.48947	0	0
DCHS2	ENSG00000197410.14	1.06232	1.4871	0	0
ENSG00000244255	ENSG00000244255.5	0.541155	1.45104	2.11271	1.30216
KLHL29	ENSG00000119771.15	0	1.36305	1.93074	0
DAAM2	ENSG00000146122.17	0.665752	1.34377	2.10986	1.64143
LINC01198	ENSG00000231817.9	0	1.30884	0	0
LINC00536	ENSG00000249917.3	0	1.29225	0	0.989529
FMO2	ENSG00000094963.14	0.974006	1.26443	0	0
ZNF469	ENSG00000225614.4	1.09427	1.25946	0.771077	0
CCDC192	ENSG00000230561.6	0	1.2481	1.42992	1.27484
SAA2-SAA4	ENSG00000255071.3	0	1.23604	1.72763	1.04164
CHI3L1	ENSG00000133048.13	1.0531	1.21912	0	0
C4orf19	ENSG00000154274.15	0	1.20288	1.11083	0
C1QTNF1	ENSG00000173918.15	1.45478	1.2011	1.73658	0.913452
ETV5	ENSG00000244405.8	0.545217	1.19044	1.07253	0
HAPLN3	ENSG00000140511.12	0	1.15977	0	0
MIR3142HG	ENSG00000253522.6	0	1.12959	2.39205	1.4467
COL23A1	ENSG00000050767.18	0.554515	1.11769	1.18362	0
PPFIA4	ENSG00000143847.16	0	1.1037	0.785186	0
TRABD2B	ENSG00000269113.4	0.555906	1.09764	0	0
WFDC2	ENSG00000101443.18	2.27035	1.06073	2.4529	0.878742
ICAM1	ENSG00000090339.9	1.3029	1.05273	2.15848	1.22468
PIK3AP1	ENSG00000155629.15	0.775338	1.04347	1.08774	0
MYO15B	ENSG00000266714.10	0	1.0431	1.0089	0
MAP2K6	ENSG00000108984.15	-0.555136	1.02509	0	0
TNXB	ENSG00000168477.19	0.958675	1.02194	0.962081	0
GAS1	ENSG00000180447.7	1.09911	1.01636	0.527789	0
KCNJ2	ENSG00000123700.5	0.699214	1.00239	0	0
RNF150	ENSG00000170153.11	1.33322	1.00112	1.77714	0
EPB41L2	ENSG00000079819.19	1.15402	0.991499	0	0
PTP4A3	ENSG00000184489.13	0.322283	0.98981	1.00241	0
NES	ENSG00000132688.11	-0.714235	0.969288	0	0
COL26A1	ENSG00000160963.14	1.12598	0.968121	0	0
DOCK2	ENSG00000134516.20	0.897433	0.967061	1.62405	0
JAG2	ENSG00000184916.9	0.897602	0.964502	1.39143	1.19346
ETV1	ENSG00000006468.14	0	0.956199	0	0
OLAH	ENSG00000152463.15	0	0.956075	0	0
ENSG00000289733	ENSG00000289733.1	0	0.95385	0	0
CIITA	ENSG00000179583.21	0.641974	0.953482	2.50002	1.43104
SAA4	ENSG00000148965.10	0.677672	0.949073	1.28176	0.87183
PDE4B	ENSG00000184588.18	1.07612	0.944972	1.65818	0.819392
ENSG00000283445	ENSG00000283445.1	0	0.937119	0	0
DNAH17	ENSG00000187775.17	1.66234	0.936569	2.25357	1.75057
PGLYRP4	ENSG00000163218.15	0.516648	0.9322	1.40247	1.3338
HMOX1	ENSG00000100292.18	0.610146	0.925248	0.826475	0
ERRFI1-DT	ENSG00000238290.1	0	0.924942	0	0
FBLN5	ENSG00000140092.15	0.552837	0.92387	0	0
GLB1L2	ENSG00000149328.15	0.572031	0.91752	1.06659	0.618215
SLC25A37	ENSG00000147454.14	0.551898	0.914428	0.648344	0
TNF	ENSG00000232810.5	1.54014	0.899706	2.01204	1.67589
ENSG00000214776	ENSG00000214776.12	0	0.897157	0.759103	0
PLCG2	ENSG00000197943.12	0	0.895678	0	0
TNFAIP2	ENSG00000185215.11	1.02281	0.892338	2.04681	0.905708
CLSTN2	ENSG00000158258.16	1.23788	0.892303	1.46568	0
CAMK2B	ENSG00000058404.21	0	0.882262	0	0
CCDC80	ENSG00000091986.16	0	0.877827	1.95053	0.927933
LINC02613	ENSG00000231367.6	0.883831	0.877363	0.935854	0
MYOM1	ENSG00000101605.14	0.801928	0.867921	0	0
ITGA9	ENSG00000144668.12	0	0.864534	0.854242	0.647037
DAB2	ENSG00000153071.15	0	0.862219	0	0
MAGEB4	ENSG00000120289.12	0	0.85774	0	0
KIAA1210	ENSG00000250423.3	0	0.85577	0.735692	0
CFAP70	ENSG00000156042.19	0	0.854872	0.823267	0
HIF1A-AS3	ENSG00000258667.3	1.01333	0.851269	0.936555	0
PLCXD2	ENSG00000240891.8	1.0041	0.849667	1.24088	0
RASA3	ENSG00000185989.11	1.07033	0.8446	1.30413	0
GPSM1	ENSG00000160360.13	0.334573	0.843655	0	0
LRP1	ENSG00000123384.14	0	0.84288	0	0
SYNM	ENSG00000182253.15	0	0.836916	0	0
GAMT	ENSG00000130005.13	0	0.828196	0	0
ENSG00000259370	ENSG00000259370.2	0	0.821633	0	0
DNM1	ENSG00000106976.21	0.354055	0.807963	0.554516	0
KIT	ENSG00000157404.17	0	0.806383	1.38266	0
C1R	ENSG00000159403.18	0.876662	0.802934	0.895058	0
ADAMTS13	ENSG00000160323.19	0.406685	0.786794	0	0
OSMR-DT	ENSG00000249740.4	0.421394	0.785578	0.685457	0
HCG20	ENSG00000228022.6	0	0.784913	0	0
CXCL3	ENSG00000163734.4	0.9753	0.782298	1.34593	1.04509
RPL32P3	ENSG00000251474.7	0	0.778184	0.737161	0
FAM86HP	ENSG00000253540.7	0.296003	0.774131	1.03787	0
KCNAB1	ENSG00000169282.18	0	0.773372	0	0
GCAWKR	ENSG00000272808.4	0	0.772079	0	0
C1orf226	ENSG00000239887.6	0.281802	0.771948	0.988249	0
ADSS1	ENSG00000185100.11	0	0.770899	0	0
ENSG00000286753	ENSG00000286753.3	0.41004	0.769527	0	0
ABCA5	ENSG00000154265.16	0	0.766065	0.446186	0
OSMR	ENSG00000145623.13	1.02779	0.765245	0.937071	0
NRP1	ENSG00000099250.18	1.11046	0.76348	0.177652	0
HLA-DMA	ENSG00000204257.15	0	0.757905	1.21164	0.8409
PPP1CB-DT	ENSG00000226833.7	0	0.754873	0	0
ADGRA2	ENSG00000020181.18	0.455237	0.753581	0	0
FOXCUT	ENSG00000280916.4	0.496779	0.749174	1.84233	1.14186
CEMIP2	ENSG00000135048.14	0.695154	0.744589	1.02869	0
PPM1H	ENSG00000111110.12	0	0.735262	1.36832	1.0825
PRRT1	ENSG00000204314.12	0	0.731418	0.779677	0
CHST3	ENSG00000122863.6	0.295999	0.725548	0.704213	0
IRS4	ENSG00000133124.12	1.76319	0.714488	2.17182	0
ENSG00000278987	ENSG00000278987.1	0	0.710414	0.80353	0
SLC23A2	ENSG00000089057.15	0.44044	0.70837	0.456989	0
ARHGAP26	ENSG00000145819.18	0.546202	0.702574	1.13628	0
NOS1AP	ENSG00000198929.13	0	0.701273	0.842548	0
ABTB1	ENSG00000114626.18	1.18136	0.699972	0.971551	0.485747
THSD4	ENSG00000187720.15	0.485662	0.698507	1.0309	0
NPTN-IT1	ENSG00000281183.1	0	0.697127	0.663972	0
STRC	ENSG00000242866.10	0	0.696872	0	0
GPR27	ENSG00000170837.3	0.27488	0.696213	0.708326	0
NFKBIZ	ENSG00000144802.11	0	0.695373	0	0
MELTF	ENSG00000163975.14	-0.327688	0.694509	0	0
DNAH1	ENSG00000114841.18	0	0.691334	0.607882	0
CCND1	ENSG00000110092.4	0	0.689527	0	0
AKNA	ENSG00000106948.17	0.519182	0.687588	0.629268	0
B4GALNT4	ENSG00000182272.12	0.446745	0.686744	1.0089	0.915322
SMYD1	ENSG00000115593.15	0	0.681928	0.704242	0
DMD	ENSG00000198947.18	0.350622	0.6791	0	0
SPRY4	ENSG00000187678.10	0	0.678331	1.05652	0
WNT3	ENSG00000108379.10	0	0.674632	0.659676	0
ENSG00000257176	ENSG00000257176.3	0.302752	0.673071	0.727938	0
TMEM74B	ENSG00000125895.6	0.6566	0.671299	0	0
SMIM38	ENSG00000284713.2	0.607581	0.669485	0.810277	0
WNK2	ENSG00000165238.17	0.252689	0.669456	0	0
ENGASE	ENSG00000167280.17	0	0.668915	0	0
NPIPB2	ENSG00000234719.9	0.586109	0.658215	0	0
PCDH19	ENSG00000165194.15	0.974329	0.654229	1.09477	0
CCDC18-AS1	ENSG00000223745.8	0	0.653587	0.669652	0
TPT1-AS1	ENSG00000170919.16	0.418394	0.649179	0.796809	0
ADARB1	ENSG00000197381.17	0.288581	0.646589	0.853984	0
CASC8	ENSG00000246228.7	0.371408	0.643226	0	0
APBB1	ENSG00000166313.20	0.4047	0.635924	0	0
ZDBF2	ENSG00000204186.10	0.481107	0.634276	0.97892	0
MFGE8	ENSG00000140545.16	-0.63404	0.63376	0	0
DNAH2	ENSG00000183914.15	0	0.632678	1.13676	0
S100A1	ENSG00000160678.12	0	0.632366	0	0
ENSG00000254706	ENSG00000254706.3	0.33043	0.632121	0.74007	0
MST1	ENSG00000173531.16	0	0.630408	0.925886	0
ABCC4	ENSG00000125257.16	1.31478	0.62995	2.03427	0.936142
ADAMTSL4	ENSG00000143382.16	0.361135	0.623932	1.24453	0
THBS1	ENSG00000137801.11	1.07688	0.622816	1.23858	0.931556
NCOR2	ENSG00000196498.14	0.420474	0.622805	0.631311	0
TRIB2	ENSG00000071575.12	0.367447	0.620226	0	0
CNN3-DT	ENSG00000235501.8	0.666502	0.620005	0.866305	0.722975
XNDC1N	ENSG00000254469.11	0	0.619418	0.518402	0
GUSBP11	ENSG00000228315.12	0	0.619244	0.717396	0
LNCATV	ENSG00000238005.5	0	0.61462	0.732208	0
ENSG00000259984	ENSG00000259984.1	0	0.610488	0.701221	0
NUP210	ENSG00000132182.13	0.105261	0.608067	0.575352	0
ENSG00000259604	ENSG00000259604.5	0	0.606766	0	-0.468375
C1RL	ENSG00000139178.12	0.362266	0.60668	0.549782	0
PTGER4	ENSG00000171522.6	0	0.60546	0	0
LINC01139	ENSG00000215808.4	0	0.604883	0	0
WDR97	ENSG00000179698.14	0.428622	0.603826	0	0
ZMYND12	ENSG00000066185.13	0	0.603792	0.424337	0
PDK1	ENSG00000152256.14	0	0.603246	0.342562	0
DIPK1B	ENSG00000165716.11	0	0.601314	0	0
NOTCH1	ENSG00000148400.13	0.489517	0.598417	0	0
SOD2	ENSG00000112096.19	0.63091	0.598093	1.16666	0.683354
LINC00467	ENSG00000153363.15	0	0.597036	0	0
SLC28A3	ENSG00000197506.8	0	0.595533	0.850577	0
YJEFN3	ENSG00000250067.12	0.477795	0.595292	0.592744	0
GSTM2	ENSG00000213366.13	0	0.586597	0	0
SDHAP3	ENSG00000185986.13	0	0.586092	0.509054	0
SLC19A3	ENSG00000135917.16	0	0.585543	0	0
LAD1	ENSG00000159166.15	0	-0.586251	0	0
REEP1	ENSG00000068615.20	-0.29381	-0.588524	0	0.627303
POP4	ENSG00000105171.10	0	-0.5898	-0.425497	0
TMSB4XP8	ENSG00000187653.11	0.346476	-0.591309	0	0
ACSL1	ENSG00000151726.15	-0.284048	-0.595301	0	0
EIF4G3	ENSG00000075151.24	0	-0.598578	0	0
STOX2	ENSG00000173320.12	0	-0.600575	0	0
TPD52L1	ENSG00000111907.21	-0.720572	-0.601307	-0.999724	0
CAMK2N2	ENSG00000163888.4	0	-0.601969	0	0
DDX58	ENSG00000107201.11	-0.284937	-0.602232	0.147643	0
TMEM51	ENSG00000171729.14	0	-0.603379	0	0
TXNDC17	ENSG00000129235.11	-0.627505	-0.609193	-0.499502	0
LHFPL7	ENSG00000206069.7	0	-0.609714	-0.636109	0
ASPRV1	ENSG00000244617.3	0	-0.610882	-0.396243	0
TUBA5P	ENSG00000214796.9	-0.562573	-0.611682	0	0
HECW2	ENSG00000138411.13	-0.581776	-0.6137	0	0
UQCRFS1	ENSG00000169021.6	-0.180016	-0.614357	-0.369128	0
EPN3	ENSG00000049283.19	-0.850261	-0.617767	0	0
TRIM29	ENSG00000137699.17	0	-0.618726	0	0
TUBB2A	ENSG00000137267.7	-0.600613	-0.621564	0	0
RGS10	ENSG00000148908.15	0	-0.633141	0	0
ENSG00000286600	ENSG00000286600.1	0	-0.640398	0	0
SPTLC3	ENSG00000172296.13	0	-0.643975	-0.917443	-0.604531
GNB4	ENSG00000114450.11	-0.588274	-0.645139	0	0
SFN	ENSG00000175793.12	0	-0.64947	0	0
STEAP4	ENSG00000127954.13	-0.575739	-0.658145	0	0
ENSG00000251537	ENSG00000251537.4	-0.329395	-0.661862	0	0
AMMECR1	ENSG00000101935.13	-0.626922	-0.663514	-0.425298	0
TMSB4XP6	ENSG00000230043.1	0.302115	-0.665324	0	0
HERC6	ENSG00000138642.16	-0.387698	-0.667014	0	0
TMEM191A	ENSG00000226287.9	0	-0.66861	-0.573905	0
ENSG00000268205	ENSG00000268205.1	0	-0.669799	0	0
MRPS12	ENSG00000128626.12	-0.189009	-0.675717	-0.541166	0
MGLL	ENSG00000074416.16	-0.444992	-0.686623	0	0
ERCC6L	ENSG00000186871.7	-0.355765	-0.689508	-0.448052	0
DBI	ENSG00000155368.18	-0.655864	-0.693361	-0.877801	0
HES6	ENSG00000144485.11	-0.468105	-0.700863	-0.378132	0
LINC01484	ENSG00000253686.2	-0.574216	-0.703653	0	0
ZNF569	ENSG00000196437.12	-0.467217	-0.706638	-0.769516	-0.487101
UPK3B	ENSG00000243566.7	-0.413741	-0.708607	0	0
TACC1	ENSG00000147526.20	-0.236572	-0.709817	0	0
RSAD2	ENSG00000134321.13	-0.429225	-0.71678	0	0
SLC4A11	ENSG00000088836.14	0	-0.717413	0	0
UCA1	ENSG00000214049.8	0	-0.71982	0	0
PNP	ENSG00000198805.13	-0.448053	-0.729398	-0.559957	0
INPP1	ENSG00000151689.13	0	-0.732241	-0.667001	0
ZNF488	ENSG00000265763.4	0	-0.732655	-0.623982	0
TPRXL	ENSG00000180438.15	-0.447964	-0.734019	0	0
DTX2	ENSG00000091073.20	-0.449336	-0.739785	0	0
SAMHD1	ENSG00000101347.11	-0.415616	-0.742567	0	0
FIGN	ENSG00000182263.14	-0.373461	-0.743386	-1.10237	0
BNIPL	ENSG00000163141.20	-0.88565	-0.746465	0	0
RAET1L	ENSG00000155918.8	0	-0.754946	0	0
PMAIP1	ENSG00000141682.12	0	-0.754979	0	0
KRT16P6	ENSG00000226145.7	0.535163	-0.760191	0.720828	0
IL16	ENSG00000172349.18	-0.254946	-0.765242	0	0
CST6	ENSG00000175315.3	0	-0.765792	0	0
DDX60L	ENSG00000181381.15	-0.58063	-0.76739	0	0
KRT83	ENSG00000170523.3	-0.56202	-0.770389	0	0
IFIT5	ENSG00000152778.10	-0.171654	-0.770931	0	0
HSPB1	ENSG00000106211.10	-0.870127	-0.77586	-0.931205	0
KRT10	ENSG00000186395.9	-0.971405	-0.777114	0	1.36714
DRD2	ENSG00000149295.14	0	-0.777301	0	0
SDCBP2	ENSG00000125775.15	0	-0.779059	0	0
LRRC4	ENSG00000128594.8	-0.499308	-0.785329	0	0
S100A16	ENSG00000188643.11	-0.743964	-0.791432	-0.564621	0
INPP4B	ENSG00000109452.13	0	-0.791617	0	0
IFIH1	ENSG00000115267.10	0	-0.797308	0	0
BTC	ENSG00000174808.12	-0.723929	-0.801124	0	0
HCAR1	ENSG00000196917.6	-0.797339	-0.80178	-0.830881	0
SLC6A17	ENSG00000197106.7	0	-0.807775	0	0
CFAP73	ENSG00000186710.12	0	-0.820459	0	0
PGBD5	ENSG00000177614.11	-0.350913	-0.822296	0	0
CASP10	ENSG00000003400.16	-0.68469	-0.825365	0	0
GJB3	ENSG00000188910.8	0.287449	-0.827423	0.743767	0
TMSB4X	ENSG00000205542.11	0.253774	-0.828115	0	0
ACTL8	ENSG00000117148.8	-0.593627	-0.834575	0	0
LINC01443	ENSG00000266554.2	0	-0.83477	-0.792907	0
IL18	ENSG00000150782.12	0	-0.844605	0	0
GJB5	ENSG00000189280.3	0	-0.848397	0	0
LINC02888	ENSG00000236318.2	0	-0.850131	0	0
STRIP2	ENSG00000128578.10	-0.3981	-0.856677	0	0
ELOVL4	ENSG00000118402.6	0	-0.856973	0	0
KLRG2	ENSG00000188883.5	-0.563506	-0.868389	-0.621931	0
EXOC3L2	ENSG00000283632.4	-0.590994	-0.868877	-0.8618	0
MAB21L4	ENSG00000172478.18	-1.01037	-0.870371	0	0
TMEM45B	ENSG00000151715.8	-0.34029	-0.8775	0	0
CD109	ENSG00000156535.15	0	-0.878634	0	0
RPL13AP20	ENSG00000234498.3	0	-0.878916	0	0
CAMK4	ENSG00000152495.11	0	-0.879281	0	0
HCAR2	ENSG00000182782.8	-0.416588	-0.881261	0	0
CBR3	ENSG00000159231.6	-0.672544	-0.884343	-0.930418	0
ANXA8	ENSG00000265190.7	0	-0.884988	0	0
BATF	ENSG00000156127.8	-0.666142	-0.885022	0	0
SERTAD1	ENSG00000197019.5	0	-0.886875	-0.708601	0
ACP7	ENSG00000183760.11	0	-0.887523	0	0
DDX60	ENSG00000137628.18	-0.61109	-0.891271	0	0
GNA15	ENSG00000060558.4	-0.292163	-0.903867	0	0
OVOL1	ENSG00000172818.10	-0.776672	-0.908086	-0.716718	0
ELFN2	ENSG00000166897.16	0	-0.908162	0	0
HERC5	ENSG00000138646.9	0	-0.90845	0	0
RAB27B	ENSG00000041353.10	-0.640067	-0.911852	0	-0.827557
KRT15	ENSG00000171346.16	-0.350243	-0.913495	0	0
CLEC7A	ENSG00000172243.18	-0.836982	-0.926776	-0.649535	0
CYP2J2	ENSG00000134716.11	-0.776416	-0.927284	-0.804313	0
ADRB1	ENSG00000043591.6	-0.73916	-0.928685	0	0
PLEKHD1	ENSG00000175985.10	-0.358603	-0.932969	0	0
MYB	ENSG00000118513.20	-0.84743	-0.936172	0	0
KLK5	ENSG00000167754.13	-0.709634	-0.937618	0	0
PROC	ENSG00000115718.18	-0.377799	-0.94001	0	0
SMIM5	ENSG00000204323.5	-0.537564	-0.95329	0	0
METRNL	ENSG00000176845.13	0	-0.966725	0	0
CRYBG2	ENSG00000176092.17	-0.563796	-0.968	0	0
LINC02574	ENSG00000233975.2	-0.77668	-0.971577	0	0
ENSG00000289189	ENSG00000289189.2	-0.576393	-0.972251	0	0
ADIRF	ENSG00000148671.14	0	-0.972648	0	0
SLC16A14	ENSG00000163053.11	-0.665758	-0.974201	-1.34542	0
MARCO	ENSG00000019169.11	0	-0.974749	0	0
BTBD19	ENSG00000222009.9	0.296254	-0.983048	0	0
IL1R1	ENSG00000115594.12	-0.973546	-0.998062	-1.44552	0
PGM2L1	ENSG00000165434.8	0	-1.00066	-0.503639	0
ENSG00000260400	ENSG00000260400.1	0	-1.00587	0	0
HSH2D	ENSG00000196684.12	-0.350037	-1.00658	0.854451	0
ENSG00000279806	ENSG00000279806.1	0	-1.00861	-0.759901	0
CSF1R	ENSG00000182578.14	-0.419592	-1.01157	-1.11033	0
PTAFR	ENSG00000169403.12	0	-1.01839	-0.676187	0
ACOT11	ENSG00000162390.18	-0.310371	-1.02267	0	0
IFIT3	ENSG00000119917.15	-0.494578	-1.02368	0.573335	0
RASD1	ENSG00000108551.5	0	-1.02409	0	0
OLFML2A	ENSG00000185585.20	0	-1.02707	0	0
IL27RA	ENSG00000104998.4	-0.621772	-1.02737	0	0
TNS4	ENSG00000131746.13	0	-1.03359	0	0
ENSG00000282885	ENSG00000282885.3	-1.06364	-1.03986	0	0
CYP27C1	ENSG00000186684.14	0	-1.0413	0	0
PRR15L	ENSG00000167183.3	-0.414757	-1.04415	0	0
SAMD9L	ENSG00000177409.12	-0.764571	-1.04672	0	0
NCKAP5	ENSG00000176771.18	-0.310823	-1.05658	-1.11625	0
ID3	ENSG00000117318.9	-0.552478	-1.0628	-1.64555	0
RN7SL2	ENSG00000274012.1	-1.09004	-1.06345	0	0
IL1RN	ENSG00000136689.20	-0.669581	-1.07879	0	0
FAM171B	ENSG00000144369.14	-0.549432	-1.08896	0	0
MX1	ENSG00000157601.15	-0.884241	-1.09012	0	0
SULT2B1	ENSG00000088002.12	-1.324	-1.09167	-1.38752	0
GABRE	ENSG00000102287.19	-0.52516	-1.09807	0	0
FAM83A	ENSG00000147689.17	-0.992014	-1.10836	0	0
S100A14	ENSG00000189334.9	-0.868537	-1.10893	-0.994598	0
RBP1	ENSG00000114115.10	-0.31056	-1.11027	0	0
C1QTNF2	ENSG00000145861.9	-0.70498	-1.11574	0	0
CDKN1A	ENSG00000124762.14	-0.740719	-1.1308	-1.04607	0
PLAAT2	ENSG00000133328.4	-1.08628	-1.13724	0	0
ADGRF4	ENSG00000153294.12	-0.534947	-1.1375	0	0
KPNA7	ENSG00000185467.8	-0.89746	-1.14103	0	0
BSND	ENSG00000162399.9	0	-1.14481	0	0
ISG15	ENSG00000187608.10	-0.54855	-1.14876	0	0
SBSN	ENSG00000189001.11	-1.95958	-1.15199	-1.13997	0
ALOX5	ENSG00000012779.12	-0.562816	-1.16421	0	0
VSTM2L	ENSG00000132821.12	0	-1.16913	-1.31064	0
CMPK2	ENSG00000134326.12	-0.658608	-1.20476	0	0
CALML5	ENSG00000178372.8	-0.570826	-1.20956	0	0
BCAS1	ENSG00000064787.14	-0.547617	-1.22768	0	0
CEBPA	ENSG00000245848.3	0	-1.24074	0	0
XAF1	ENSG00000132530.17	-0.540982	-1.27352	0	0
CLIC3	ENSG00000169583.13	-1.50938	-1.27669	0	0
IVL	ENSG00000163207.7	-0.731343	-1.28913	0	0
GNG4	ENSG00000168243.11	-0.634594	-1.30924	0	0
SOX15	ENSG00000129194.8	-1.14442	-1.31397	0	0
CXXC5	ENSG00000171604.12	-1.41749	-1.32572	0	0
KRT5	ENSG00000186081.12	0	-1.33415	0	0
IFI6	ENSG00000126709.16	-0.972841	-1.33591	0	0
SAMD9	ENSG00000205413.8	-0.388773	-1.34891	0	0
ENSG00000228793	ENSG00000228793.3	-0.651683	-1.35113	-1.87068	0
SERPINB5	ENSG00000206075.14	-0.393522	-1.3645	0	0
INPP5D	ENSG00000168918.14	0	-1.38028	0	0
C14orf132	ENSG00000227051.7	-0.519729	-1.38479	0	0
KRT81	ENSG00000205426.11	0	-1.39338	0	0
OASL	ENSG00000135114.14	-0.646172	-1.40147	0	0
CALCRL-AS1	ENSG00000224063.6	-0.88056	-1.40854	0	0
KCNK6	ENSG00000099337.5	-0.781689	-1.42345	0	0
LYPD3	ENSG00000124466.9	-0.358736	-1.44416	0	0
ENSG00000276850	ENSG00000276850.5	-0.273979	-1.44623	0	0
KRT16	ENSG00000186832.9	-0.97186	-1.45258	0	0
LPAR3	ENSG00000171517.6	-0.339846	-1.45798	0	0
AKR1B15	ENSG00000227471.9	-1.06981	-1.46181	0	0
P2RY6	ENSG00000171631.16	-0.604021	-1.47775	0	0
IFIT1	ENSG00000185745.10	-1.21089	-1.54482	0	0
AFAP1L2	ENSG00000169129.16	-0.794482	-1.54671	0	0
ZIC5	ENSG00000139800.9	0	-1.54784	0	0
OAS2	ENSG00000111335.14	-1.62566	-1.55402	0	0
MAPK10	ENSG00000109339.24	-0.739765	-1.57601	0	0
ENSG00000269741	ENSG00000269741.5	-1.04324	-1.58279	0	0
LGALS7B	ENSG00000178934.5	-1.26516	-1.71799	0	0
AQP3	ENSG00000165272.16	-0.711539	-1.79313	0	0
OLFML3	ENSG00000116774.12	-1.2759	-1.80589	0	0
TMPRSS4	ENSG00000137648.19	-0.894983	-1.86408	0	0
A2ML1	ENSG00000166535.20	-1.27142	-1.86825	0	0
LINC01187	ENSG00000249601.2	-0.271215	-1.95	0	0
IFI44	ENSG00000137965.11	-1.16279	-2.03716	0	0
LGALS7	ENSG00000205076.5	-1.73091	-2.07909	0	0
TMPRSS11E	ENSG00000087128.10	-1.22155	-2.19916	0	0
KLK7	ENSG00000169035.12	-1.82818	-2.40983	0	0
IFI44L	ENSG00000137959.17	-1.28595	-2.5275	0	0
KRT6A	ENSG00000205420.11	0	-2.70232	0	0
IFI27	ENSG00000165949.13	-1.8093	-2.7927	0	0
LY6D	ENSG00000167656.5	-0.681192	-2.84663	0	0
