# Supplementary material for: Mediator kinase inhibitors suppress triple-negative breast cancer growth and extend tumor suppression by mTOR and AKT inhibitors
Source: Proc Natl Acad Sci U S A. 2024 Nov 14;121(47):e2414501121. doi: 10.1073/pnas.2414501121 (PMC11588072; doi:10.1073/pnas.2414501121)
Supplement: Supplementary file 5 — Dataset S04 (XLSX) [file pnas.2414501121.sd04.xlsx]

## Sheet: Dataset S4
Dataset S4. Effects of different treatments (logFC) on the 323 tumor (human) DEGs affected by the everolimus+SNX631 combination relative to LT everolimus treatment
GeneSymbol	Geneid	EVER_ST__vs__Veh_ST	EVER_LT__vs__Veh_LT	COMB_LT__vs__Veh_LT	SNX_LT__vs__Veh_LT	COMB_LT__vs__EVER_LT
IFI27	ENSG00000165949.13	-1.8093	-2.7927	0	0	3.8177
AQP3	ENSG00000165272.16	-0.711539	-1.79313	0	0	2.79039
A4GALT	ENSG00000128274.17	1.05188	0	2.26439	0.962317	2.7247
CDH11	ENSG00000140937.14	0.918572	0	3.01371	2.14091	2.62989
KRT6A	ENSG00000205420.11	0	-2.70232	0	0	2.5599
SLIT3	ENSG00000184347.15	0.933277	0	3.43472	0	2.49392
ICAM5	ENSG00000105376.5	0.824986	0	2.11121	1.95517	2.39345
LINC01187	ENSG00000249601.2	-0.271215	-1.95	0	0	2.29792
IFI44L	ENSG00000137959.17	-1.28595	-2.5275	0	0	2.26292
VILL	ENSG00000136059.16	0	0	1.9458	0.935088	2.25004
ITGB3	ENSG00000259207.10	2.04749	0	3.44085	0	2.24022
A2ML1	ENSG00000166535.20	-1.27142	-1.86825	0	0	2.21158
MAPRE2	ENSG00000166974.13	0	0	2.03635	0	2.20463
CDH13	ENSG00000140945.17	1.17264	0	2.55938	0	2.18073
PI15	ENSG00000137558.9	0	0	2.08007	0	2.15492
IL1RN	ENSG00000136689.20	-0.669581	-1.07879	0	0	2.08892
LY6D	ENSG00000167656.5	-0.681192	-2.84663	0	0	2.06775
INPP5D	ENSG00000168918.14	0	-1.38028	0	0	2.06193
KRT34	ENSG00000131737.7	1.20188	0	1.78983	0	2.03402
SERPINE1	ENSG00000106366.9	0.744471	0	1.0103	0	2.01405
CYP1A1	ENSG00000140465.15	0	0	2.29203	1.39379	2.01039
NRP2	ENSG00000118257.17	0	0	2.31011	1.17585	1.98972
ENSG00000236892	ENSG00000236892.2	1.13043	0	1.46355	0	1.98694
IVL	ENSG00000163207.7	-0.731343	-1.28913	0	0	1.95756
RSPO1	ENSG00000169218.14	1.48085	0	2.80259	1.98965	1.94964
ENSG00000259753	ENSG00000259753.1	1.63183	0	2.67419	0	1.86631
HSH2D	ENSG00000196684.12	-0.350037	-1.00658	0.854451	0	1.86089
COL25A1	ENSG00000188517.17	0	0	1.89846	0	1.75536
WNT11	ENSG00000085741.14	0	0	1.37133	0	1.74968
CST3	ENSG00000101439.9	0	0	2.45225	0	1.72813
CXCL1	ENSG00000163739.5	1.06967	0	2.31637	2.38427	1.72336
GJB4	ENSG00000189433.7	0	0	0.815061	0	1.7143
ZBED2	ENSG00000177494.6	0	0	1.42269	1.00953	1.70687
KLHDC7B	ENSG00000130487.9	0.984434	0	2.57306	1.45369	1.69644
NTRK2	ENSG00000148053.18	0.404957	0	1.54622	0	1.6912
SLC27A6	ENSG00000113396.13	0	0	1.06021	0	1.68464
FLT1	ENSG00000102755.12	0	0	1.63189	0	1.64831
TMPRSS11E	ENSG00000087128.10	-1.22155	-2.19916	0	0	1.61162
GREP1	ENSG00000262152.7	0	0	1.32199	1.40064	1.60456
IFIT3	ENSG00000119917.15	-0.494578	-1.02368	0.573335	0	1.59695
KRT81	ENSG00000205426.11	0	-1.39338	0	0	1.59269
BSND	ENSG00000162399.9	0	-1.14481	0	0	1.58097
OAS2	ENSG00000111335.14	-1.62566	-1.55402	0	0	1.58086
ELFN2	ENSG00000166897.16	0	-0.908162	0	0	1.57276
GJB3	ENSG00000188910.8	0.287449	-0.827423	0.743767	0	1.57121
FGF1	ENSG00000113578.18	0	0	1.18912	0	1.56787
IFIT1	ENSG00000185745.10	-1.21089	-1.54482	0	0	1.56461
TMPRSS4	ENSG00000137648.19	-0.894983	-1.86408	0	0	1.55947
UBD	ENSG00000213886.4	0	0	1.88212	0	1.55584
C15orf48	ENSG00000166920.13	0	0	1.45095	0	1.55329
ENSG00000287566	ENSG00000287566.1	0	0	1.31438	0	1.54772
CIITA	ENSG00000179583.21	0.641974	0.953482	2.50002	1.43104	1.54656
C16orf54	ENSG00000185905.4	0	0	1.03384	0.948635	1.54062
MARCO	ENSG00000019169.11	0	-0.974749	0	0	1.53816
UNC5A	ENSG00000113763.12	0	0	1.39932	1.57103	1.53709
FST	ENSG00000134363.12	1.30107	0	1.87289	0	1.53409
LINC00839	ENSG00000185904.12	0	0	1.54854	1.26294	1.5193
IFI44	ENSG00000137965.11	-1.16279	-2.03716	0	0	1.51143
MYBPC1	ENSG00000196091.15	0.32716	0	2.00958	0	1.49219
KRT16P6	ENSG00000226145.7	0.535163	-0.760191	0.720828	0	1.48105
WFDC21P	ENSG00000261040.9	0	0	1.35653	2.03365	1.47106
IRS4	ENSG00000133124.12	1.76319	0.714488	2.17182	0	1.45734
CMPK2	ENSG00000134326.12	-0.658608	-1.20476	0	0	1.45162
FKBP10	ENSG00000141756.19	0.610747	0	1.21283	0	1.44691
LOXL4	ENSG00000138131.4	0.501845	0	1.88645	1.39976	1.4444
DPYSL5	ENSG00000157851.17	0	0	1.29138	0	1.44258
GNG4	ENSG00000168243.11	-0.634594	-1.30924	0	0	1.44059
POPDC3	ENSG00000132429.10	0.955952	0	1.05499	1.02631	1.43847
IDO1	ENSG00000131203.13	0	0	1.39453	1.54354	1.42788
FGFBP2	ENSG00000137441.8	0	0	1.12888	0.796756	1.42606
TRAF3IP3	ENSG00000009790.15	0	0	1.24781	1.5521	1.42092
AFAP1L1	ENSG00000157510.14	0	0	1.27418	0	1.41727
BMPER	ENSG00000164619.10	0	0	1.69871	0	1.41534
IFI6	ENSG00000126709.16	-0.972841	-1.33591	0	0	1.40553
ABCC4	ENSG00000125257.16	1.31478	0.62995	2.03427	0.936142	1.4042
MAPK8IP2	ENSG00000008735.14	0	0	1.1532	0	1.3928
WFDC2	ENSG00000101443.18	2.27035	1.06073	2.4529	0.878742	1.39203
P3H2	ENSG00000090530.10	0	0	1.50505	0	1.3757
ADIRF	ENSG00000148671.14	0	-0.972648	0	0	1.37506
NOD2	ENSG00000167207.15	0	0	1.02147	0.800997	1.3247
XAF1	ENSG00000132530.17	-0.540982	-1.27352	0	0	1.31976
TMEM45B	ENSG00000151715.8	-0.34029	-0.8775	0	0	1.31379
ADRB2	ENSG00000169252.6	0.662935	0	1.29938	0.677296	1.30932
RSAD2	ENSG00000134321.13	-0.429225	-0.71678	0	0	1.30492
CALML3-AS1	ENSG00000205488.9	0	0	1.00127	0	1.30325
DLC1	ENSG00000164741.15	0	0	1.63644	0	1.29868
GJB5	ENSG00000189280.3	0	-0.848397	0	0	1.29208
ITGA1	ENSG00000213949.10	0.421955	0	1.35555	0	1.28612
TNFRSF11B	ENSG00000164761.9	1.08631	0	1.59216	0	1.28268
IFITM1	ENSG00000185885.17	0	0	1.49844	0	1.26576
MGLL	ENSG00000074416.16	-0.444992	-0.686623	0	0	1.26362
SOCS2	ENSG00000120833.14	1.20375	0	0.698413	0	1.26061
SLC4A11	ENSG00000088836.14	0	-0.717413	0	0	1.25958
ADGRF4	ENSG00000153294.12	-0.534947	-1.1375	0	0	1.25476
NT5E	ENSG00000135318.12	1.46487	0	1.97501	0	1.25054
C12orf75	ENSG00000235162.9	0.259889	0	0.782081	0.696592	1.24877
LINC02188	ENSG00000261175.6	0	0	1.58081	0	1.24781
CCN2	ENSG00000118523.6	0.762155	0	2.05772	1.79403	1.24776
OASL	ENSG00000135114.14	-0.646172	-1.40147	0	0	1.23819
ISG15	ENSG00000187608.10	-0.54855	-1.14876	0	0	1.23026
PCSK6	ENSG00000140479.18	0.930542	0	1.58344	1.35496	1.20654
MMP24	ENSG00000125966.10	0.838709	0	0.889022	0	1.2018
OLFML2A	ENSG00000185585.20	0	-1.02707	0	0	1.18244
ENSG00000288681	ENSG00000288681.1	0	0	1.41463	0	1.1718
AOPEP	ENSG00000148120.18	0	0	0.482944	0	1.16314
AFAP1L2	ENSG00000169129.16	-0.794482	-1.54671	0	0	1.14958
DENND3	ENSG00000105339.11	0.729289	0	1.15233	0	1.14509
KLF4	ENSG00000136826.15	-0.217262	0	0.910421	0.749476	1.13419
HS6ST2	ENSG00000171004.19	0.969307	0	1.49121	1.13085	1.13008
KPNA7	ENSG00000185467.8	-0.89746	-1.14103	0	0	1.1249
INPP4B	ENSG00000109452.13	0	-0.791617	0	0	1.11848
MGAM	ENSG00000257335.8	0	0	1.53457	0	1.11359
DNAH5	ENSG00000039139.11	0.66125	0	1.26516	1.03514	1.11034
ESM1	ENSG00000164283.13	0	0	1.29864	0	1.10847
ICAM1	ENSG00000090339.9	1.3029	1.05273	2.15848	1.22468	1.10552
KLF5	ENSG00000102554.14	0	0	0.855607	0	1.10237
ENSG00000254363	ENSG00000254363.6	0	0	1.34644	0	1.10166
EIF4G3	ENSG00000075151.24	0	-0.598578	0	0	1.09296
SAMD9	ENSG00000205413.8	-0.388773	-1.34891	0	0	1.0862
CLIC3	ENSG00000169583.13	-1.50938	-1.27669	0	0	1.07813
SORCS2	ENSG00000184985.16	0.61403	0	1.25543	0	1.07301
CCDC80	ENSG00000091986.16	0	0.877827	1.95053	0.927933	1.07263
CAMK4	ENSG00000152495.11	0	-0.879281	0	0	1.07014
NRIR	ENSG00000225964.6	0	0	0.675342	0	1.06898
NRAD1	ENSG00000233725.7	0.713729	0	1.70608	0	1.06701
MX1	ENSG00000157601.15	-0.884241	-1.09012	0	0	1.06565
LINC02574	ENSG00000233975.2	-0.77668	-0.971577	0	0	1.0645
TYMP	ENSG00000025708.14	0.412486	0	1.13331	0	1.06402
ANO4	ENSG00000151572.18	-0.618213	0	0.684785	0	1.05251
IRS4-AS1	ENSG00000237863.3	0.95654	0	1.72591	0	1.05071
PLEKHS1	ENSG00000148735.16	0.797711	0	1.53966	0	1.04996
GDAP1	ENSG00000104381.14	0	0	1.15449	0.681801	1.04706
PROC	ENSG00000115718.18	-0.377799	-0.94001	0	0	1.04524
SERPINB8	ENSG00000166401.15	0.210627	0	0.727465	0	1.04279
PRDM1	ENSG00000057657.17	1.06897	0	1.81532	1.41682	1.03667
PAPPA	ENSG00000182752.10	1.01464	0	1.4085	0	1.03644
SAMD9L	ENSG00000177409.12	-0.764571	-1.04672	0	0	1.03392
KRT5	ENSG00000186081.12	0	-1.33415	0	0	1.03249
BTNL9	ENSG00000165810.17	0	0	0.754866	0	1.02983
SH3TC2-DT	ENSG00000250072.8	0	0	0.737135	0	1.0257
RASD1	ENSG00000108551.5	0	-1.02409	0	0	1.02493
DZIP1	ENSG00000134874.18	0.469254	0	1.38744	0	1.02168
CCL22	ENSG00000102962.5	0.197529	0	0.872937	0.896057	1.0138
CNGB1	ENSG00000070729.14	0	0	0.705376	0.566585	1.01198
TNC	ENSG00000041982.16	1.22993	0	1.87702	0.924898	1.01143
SLCO4A1	ENSG00000101187.16	0	0	0.764134	1.14789	1.00968
IL32	ENSG00000008517.19	1.40417	0	1.30507	0.727657	1.00161
SERPINB5	ENSG00000206075.14	-0.393522	-1.3645	0	0	1.00071
SH3TC2	ENSG00000169247.14	0	0	0.992363	0	0.990283
TRERF1	ENSG00000124496.13	0	0	0.999994	0	0.989553
NPAS2	ENSG00000170485.17	0.150861	0	0.993331	0.621986	0.987657
RPL13AP20	ENSG00000234498.3	0	-0.878916	0	0	0.986853
ENSG00000289189	ENSG00000289189.2	-0.576393	-0.972251	0	0	0.974086
IFIT5	ENSG00000152778.10	-0.171654	-0.770931	0	0	0.962358
HMCN1	ENSG00000143341.12	1.51851	0	1.27	0	0.954284
ENSG00000276850	ENSG00000276850.5	-0.273979	-1.44623	0	0	0.944487
RNF157	ENSG00000141576.16	1.10951	0	1.31513	0	0.938171
CALML5	ENSG00000178372.8	-0.570826	-1.20956	0	0	0.937566
SERPINA6	ENSG00000170099.6	0.881953	0	1.31282	0	0.934981
RIMKLA	ENSG00000177181.15	0.798117	0	1.30625	0	0.933031
LAMC2	ENSG00000058085.15	0.681798	0	0.740467	0.533507	0.915562
RHBDL3	ENSG00000141314.13	0	0	0.454127	0	0.915511
TUB	ENSG00000166402.9	0	0	1.09532	0	0.909897
TRIM29	ENSG00000137699.17	0	-0.618726	0	0	0.908363
TNS3	ENSG00000136205.17	0.885252	0	1.57804	1.20106	0.9059
KRT16	ENSG00000186832.9	-0.97186	-1.45258	0	0	0.901617
CYP4F29P	ENSG00000228314.1	0.773768	0	0.775576	0	0.882543
FGFR4	ENSG00000160867.15	0	0	0.782411	1.01109	0.881532
ENSG00000260196	ENSG00000260196.1	0	0	0.868582	0	0.881305
METRNL	ENSG00000176845.13	0	-0.966725	0	0	0.878249
HDAC9	ENSG00000048052.24	0	0	0.600267	0	0.87203
CNTNAP1	ENSG00000108797.12	0.784633	0	1.26246	0.865859	0.870845
ENSG00000251537	ENSG00000251537.4	-0.329395	-0.661862	0	0	0.867811
ALOX5	ENSG00000012779.12	-0.562816	-1.16421	0	0	0.8658
SLC39A2	ENSG00000165794.10	0	-0.380091	0	0	0.865421
SHOC1	ENSG00000165181.17	0	0	0.710978	0	0.861537
IFIH1	ENSG00000115267.10	0	-0.797308	0	0	0.858612
IL18	ENSG00000150782.12	0	-0.844605	0	0	0.857672
SLC22A4	ENSG00000197208.6	0.382249	0	0.686783	0	0.850752
NRG2	ENSG00000158458.21	0.643648	0	1.29669	0	0.843844
LAMB3	ENSG00000196878.15	1.1341	0	1.562	1.07625	0.842541
BSN	ENSG00000164061.5	0	0	1.08986	0	0.833869
PLK3	ENSG00000173846.13	0.192642	-0.537029	0	0	0.832495
HLA-F	ENSG00000204642.14	0	0	1.12723	0	0.829736
CACNB1	ENSG00000067191.16	0.330663	0	1.14593	1.1812	0.824391
TNFSF18	ENSG00000120337.10	1.55656	0	0.843794	0	0.820924
ENSG00000281883	ENSG00000281883.1	0.524285	0	0.797097	0	0.818008
FADS1	ENSG00000149485.19	0.569106	0	1.30502	0.871425	0.817408
KRT15	ENSG00000171346.16	-0.350243	-0.913495	0	0	0.816033
SLC15A3	ENSG00000110446.12	-0.413604	0	0.486839	0	0.814144
DDX60L	ENSG00000181381.15	-0.58063	-0.76739	0	0	0.810321
CTSV	ENSG00000136943.12	0	-0.420597	0	0	0.809047
OTULINL	ENSG00000145569.6	0	0	0.714076	0	0.799135
ODF3B	ENSG00000177989.14	0.603495	0	1.24483	0	0.798549
LYN	ENSG00000254087.8	1.16942	0	1.11869	0	0.778503
BCAR3	ENSG00000137936.18	0.393348	0	0.679074	0.526364	0.771475
ITGA2	ENSG00000164171.11	1.00769	0	1.24891	0	0.768967
MACC1	ENSG00000183742.13	0.327105	0	0.648518	0.444643	0.768062
IRF1	ENSG00000125347.15	0.750235	0	0.84478	0	0.767578
ENSG00000243004	ENSG00000243004.7	0	0	0.703731	0	0.763098
ACTL8	ENSG00000117148.8	-0.593627	-0.834575	0	0	0.760031
MET	ENSG00000105976.16	0.419162	0	0.423524	0	0.758453
ZNF704	ENSG00000164684.13	-0.298672	0	0.590105	0	0.757092
KRT10	ENSG00000186395.9	-0.971405	-0.777114	0	1.36714	0.754887
MAP3K8	ENSG00000107968.10	0.249446	0	0.713626	0.674925	0.754004
TMEM255B	ENSG00000184497.13	0.701379	0	0.893988	0.913492	0.751464
DDX58	ENSG00000107201.11	-0.284937	-0.602232	0.147643	0	0.750218
CPNE7	ENSG00000178773.15	0.845999	0	1.01024	0	0.745288
LIPH	ENSG00000163898.10	0	0	0.751392	0	0.744667
CLDN1	ENSG00000163347.6	0.499671	0	1.03895	0	0.739529
SLC25A21	ENSG00000183032.12	0	0	0.661769	0	0.732659
PARP14	ENSG00000173193.15	-0.354407	0	0.346699	0	0.731069
UGCG	ENSG00000148154.10	0.691218	0	0.90352	0	0.724372
SMIM5	ENSG00000204323.5	-0.537564	-0.95329	0	0	0.722225
RBMS2	ENSG00000076067.13	0.297738	0	0.638306	0.354108	0.714225
PDE4B	ENSG00000184588.18	1.07612	0.944972	1.65818	0.819392	0.713429
DLL1	ENSG00000198719.9	0.636114	0	0.812117	0.971339	0.707208
CRPPA	ENSG00000214960.11	-0.385114	0	0.381934	0	0.704014
TSPAN2	ENSG00000134198.10	0.284068	0	1.01539	0.724707	0.70296
PARP12	ENSG00000059378.13	0	0	0.425143	0	0.700396
TSC22D1	ENSG00000102804.15	0.57999	0	0.84711	0	0.699257
APOBEC3A	ENSG00000128383.13	0	-0.486982	0	0	0.692347
ADAM32	ENSG00000197140.15	0	0	0.411738	0	0.688686
DDX60	ENSG00000137628.18	-0.61109	-0.891271	0	0	0.686474
SULF2	ENSG00000196562.16	0	0	0.665882	0	0.685036
IFI16	ENSG00000163565.20	0	0	0.661382	0	0.679396
CRYBG2	ENSG00000176092.17	-0.563796	-0.968	0	0	0.679077
IGFN1	ENSG00000163395.17	0	0	0.823306	0	0.678571
HERC6	ENSG00000138642.16	-0.387698	-0.667014	0	0	0.678513
GPAT3	ENSG00000138678.11	0	0	0.714944	0.897858	0.676321
LPAR3	ENSG00000171517.6	-0.339846	-1.45798	0	0	0.674807
ITGB8-AS1	ENSG00000271133.7	0.233586	0	0.780368	0	0.672922
PODXL	ENSG00000128567.17	0.893569	0.533654	1.20607	0.392651	0.672578
SH3BP4	ENSG00000130147.16	0.129749	0	0.870515	0	0.672116
OGDHL	ENSG00000197444.10	0	0	0.806125	0	0.667617
MICB	ENSG00000204516.10	1.04558	0	0.965879	0	0.666608
OAS3	ENSG00000111331.14	-0.319502	0	0.227887	0	0.664263
PLAC8	ENSG00000145287.11	0	0	0.712121	0.999399	0.661282
TRIM16	ENSG00000221926.13	-0.323957	-0.473545	0	0.594662	0.655409
ENSG00000288684	ENSG00000288684.1	-0.256967	-0.564113	0	0	0.65403
ACOT11	ENSG00000162390.18	-0.310371	-1.02267	0	0	0.653536
PORCN	ENSG00000102312.24	0.574405	0	0.558753	0.486116	0.65011
ADRB1	ENSG00000043591.6	-0.73916	-0.928685	0	0	0.649239
CENATAC	ENSG00000186166.9	0	-0.430269	0	0	0.642715
UNC5C	ENSG00000182168.15	0	0	0.442894	0	0.639484
FOXO1	ENSG00000150907.10	0.333386	0	0.75058	0	0.636313
CD109	ENSG00000156535.15	0	-0.878634	0	0	0.633674
REEP1	ENSG00000068615.20	-0.29381	-0.588524	0	0.627303	0.632928
RN7SL2	ENSG00000274012.1	-1.09004	-1.06345	0	0	0.630847
SPTSSB	ENSG00000196542.9	0	0	0.433292	0.913681	0.622486
THBS3-AS1	ENSG00000231064.9	0.513357	0	0.778543	0	0.615603
ENSG00000282885	ENSG00000282885.3	-1.06364	-1.03986	0	0	0.612702
LIMA1	ENSG00000050405.14	0.461053	0	0.63488	0	0.607426
PMAIP1	ENSG00000141682.12	0	-0.754979	0	0	0.604235
ENSG00000261123	ENSG00000261123.1	0	0	0.621643	0	0.601399
DNAJC15	ENSG00000120675.6	0	-0.409378	0	0	0.59967
BCL2L1	ENSG00000171552.14	0	-0.383147	0	0	0.598972
FOXD3-AS1	ENSG00000230798.7	0.956742	0	0.597881	0.715825	0.596281
DNAL1	ENSG00000119661.15	0	0	0.420248	0	0.594957
PRR15L	ENSG00000167183.3	-0.414757	-1.04415	0	0	0.594403
REC8	ENSG00000100918.14	0	0	0.305155	0	0.593345
LRRC4	ENSG00000128594.8	-0.499308	-0.785329	0	0	0.589918
RAP2B	ENSG00000181467.5	0	0	0.433479	0	0.589796
NR2F6	ENSG00000160113.6	0	0	-0.534512	0	-0.591121
LINC00310	ENSG00000227456.9	0	0	-0.471337	0	-0.596226
NFIX	ENSG00000008441.19	0	0.510296	0	0	-0.601041
SRPK3	ENSG00000184343.11	-0.390434	0	-0.679737	0	-0.603444
FRMPD1	ENSG00000070601.10	0	0	-0.696267	0	-0.610292
TLR5	ENSG00000187554.14	0	0	-0.369193	-0.539097	-0.613566
TBCK	ENSG00000145348.17	0	0	-0.570606	-0.335843	-0.617468
PHKG1	ENSG00000164776.11	0	0.464752	0	0	-0.62734
SLC9A3R1	ENSG00000109062.12	-0.696332	0	-0.882223	-0.480466	-0.630055
SLC25A20	ENSG00000178537.10	0	0	-0.453824	-0.584358	-0.640027
PEX6	ENSG00000124587.14	0	0	-0.571181	-0.299854	-0.646244
PLCH1	ENSG00000114805.18	-0.640093	0	-0.737894	0	-0.64978
TP53I11	ENSG00000175274.19	0.182562	0.395426	-0.256726	0	-0.65227
C1orf115	ENSG00000162817.7	-0.545948	0	-0.785635	0	-0.658287
ADGRA2	ENSG00000020181.18	0.455237	0.753581	0	0	-0.673402
SESN3	ENSG00000149212.12	-0.772451	0	-1.08051	-0.556581	-0.686923
TSPAN10	ENSG00000182612.11	0	0.423775	0	0	-0.68751
PEG10	ENSG00000242265.6	0	0	-0.620494	-0.695145	-0.705813
GPNMB	ENSG00000136235.17	-0.516248	0	-1.38888	0	-0.711432
AATBC	ENSG00000215458.8	-0.862943	0	-0.939333	0	-0.719269
DRC1	ENSG00000157856.12	-0.566233	0	-0.88545	0	-0.719823
PDGFC	ENSG00000145431.11	0	0	-0.550773	0	-0.719951
ENSG00000286383	ENSG00000286383.2	-0.463549	0	-0.712694	0	-0.728012
LINC00649	ENSG00000237945.9	-0.55449	0	-0.770762	-0.53459	-0.729267
LNX1	ENSG00000072201.14	0	0	-0.642041	0	-0.732717
FARS2-AS1	ENSG00000269985.2	-0.546986	0	-0.591164	0	-0.738498
PKP4-AS1	ENSG00000204380.4	0	0	-0.459123	0	-0.752832
C11orf52	ENSG00000149300.10	0	0	-0.983953	-0.607922	-0.755532
LINC02984	ENSG00000237807.4	-0.655331	0	-0.794032	0	-0.762589
GNG7	ENSG00000176533.13	0	0.58197	0	0	-0.789188
SLC46A3	ENSG00000139508.15	-0.772156	0	-1.03138	0	-0.792246
DPF3	ENSG00000205683.12	0	0	-0.971996	0	-0.793539
CASC15	ENSG00000272168.10	-0.6329	0	-0.926059	0	-0.800555
CPVL-AS2	ENSG00000272568.6	-0.522924	0	-0.449005	0	-0.818594
EPB41L2	ENSG00000079819.19	1.15402	0.991499	0	0	-0.843224
CD44-DT	ENSG00000255521.3	-0.631297	0	-0.736735	0	-0.846049
PPP1CB-DT	ENSG00000226833.7	0	0.754873	0	0	-0.848224
SMPD1	ENSG00000166311.10	-0.479801	0	-0.939003	-0.424162	-0.851407
ZNF467	ENSG00000181444.13	-0.538337	0	-0.988725	0	-0.858181
IL17RC	ENSG00000163702.21	0	0	-0.396401	0	-0.863444
SLC2A14	ENSG00000173262.12	-0.412606	0	-1.05784	-0.505469	-0.877838
MID2	ENSG00000080561.14	-0.395547	0	-1.03313	-0.454837	-0.887733
SELENBP1	ENSG00000143416.21	-0.523345	0	-0.835212	0	-0.895584
GRAP2	ENSG00000100351.17	0	0.515983	0	0	-0.89829
GPRIN2	ENSG00000204175.6	-0.389485	0	-0.993297	0	-0.923978
ENSG00000288550	ENSG00000288550.3	0	0.576728	0	0	-0.931913
RASSF9	ENSG00000198774.5	0.320246	0	-1.09706	-1.00282	-0.94849
PRLR	ENSG00000113494.17	-0.609131	0	-0.879894	-0.676368	-0.986193
TRIL	ENSG00000255690.3	-0.355909	0	-0.894703	0	-1.01435
CA9	ENSG00000107159.14	0	0	-0.571743	0	-1.02902
EGR1	ENSG00000120738.8	-0.671559	0	-1.12489	0	-1.03147
KCNAB1	ENSG00000169282.18	0	0.773372	0	0	-1.04957
SYNM	ENSG00000182253.15	0	0.836916	0	0	-1.05919
MAP2K6	ENSG00000108984.15	-0.555136	1.02509	0	0	-1.0971
ID4	ENSG00000172201.12	0.365951	0.543582	0	0	-1.13086
SLC15A2	ENSG00000163406.11	-0.500453	0	-1.21943	0	-1.33845
SLC5A9	ENSG00000117834.13	-0.707605	0	-1.18584	0	-1.37915
SELENOP	ENSG00000250722.6	-2.42008	0	-3.18293	0	-1.70817
ITPRID1	ENSG00000180347.15	0	1.75022	-0.544052	-0.875319	-2.2944
HAPLN3	ENSG00000140511.12	0	1.15977	0	0	-2.46467
