# Supplementary material for: Mediator kinase inhibitors suppress triple-negative breast cancer growth and extend tumor suppression by mTOR and AKT inhibitors
Source: Proc Natl Acad Sci U S A. 2024 Nov 14;121(47):e2414501121. doi: 10.1073/pnas.2414501121 (PMC11588072; doi:10.1073/pnas.2414501121)
Supplement: Supplementary file 6 — Dataset S05 (XLSX) [file pnas.2414501121.sd05.xlsx]

## Sheet: Dataset S5
Dataset S5. Effects of different treatments (logFC) on the 384 stromal (mouse) DEGs affected by treatment with SNX631.
GeneSymbol	Geneid	EVER_ST__vs__Veh_ST	EVER_LT__vs__Veh_LT	COMB_LT__vs__Veh_LT	SNX_LT__vs__Veh_LT
Mmp10	ENSMUSG00000047562.4	0	0	2.05853	3.49269
Mmp13	ENSMUSG00000050578.11	0	0	2.4905	3.41757
Cxcl2	ENSMUSG00000058427.11	0	5.38284	5.53364	3.23236
Grem1	ENSMUSG00000074934.4	0	0	2.09316	3.0516
Mmp12	ENSMUSG00000049723.15	0	0	2.16706	3.03976
Hcar2	ENSMUSG00000045502.7	0	3.15716	4.05828	2.79862
Il1a	ENSMUSG00000027399.2	1.7338	3.93159	4.40671	2.72377
Acod1	ENSMUSG00000022126.7	0	3.59799	4.08875	2.60476
Ccl20	ENSMUSG00000026166.15	0	0	2.12322	2.53969
Cstdc5	ENSMUSG00000071561.3	0	0	3.86511	2.48022
Mcpt1	ENSMUSG00000022227.6	0	0	0	2.4739
Saa3	ENSMUSG00000040026.9	0	3.05936	3.09583	2.45569
Crabp1	ENSMUSG00000032291.9	0	0	0	2.43566
Lgi1	ENSMUSG00000067242.12	0	0	1.57383	2.36374
Mmp9	ENSMUSG00000017737.3	1.05484	1.08485	1.82386	2.2227
Mcpt8	ENSMUSG00000022157.9	0	0	0.922518	2.16644
Lipk	ENSMUSG00000024771.8	0	0	1.8621	2.15012
Il36g	ENSMUSG00000044103.5	0	2.52327	3.15103	2.13892
Tnfrsf9	ENSMUSG00000028965.14	0	0	0	2.06882
Ccl3	ENSMUSG00000000982.6	0	3.42673	3.50328	2.06861
S100a9	ENSMUSG00000056071.13	0	2.33975	3.42553	2.06624
Mirt1	ENSMUSG00000097636.10	0	0	2.68453	2.0618
Minar1	ENSMUSG00000039313.15	0	0.539492	2.7246	1.99541
Clstn2	ENSMUSG00000032452.13	0	1.21148	2.21948	1.972
Spock3	ENSMUSG00000054162.16	0	0	1.73163	1.90436
Slco4a1	ENSMUSG00000038963.16	0	1.58803	1.62395	1.85133
Twist2	ENSMUSG00000007805.5	0	0	1.08812	1.8433
Lvrn	ENSMUSG00000024481.6	0	-0.659258	0	1.83732
S100a8	ENSMUSG00000056054.10	0	1.75405	2.8964	1.82371
Cstdc4	ENSMUSG00000079597.3	0	3.17349	3.87667	1.80053
Lag3	ENSMUSG00000030124.3	-0.418009	-1.04135	0	1.76134
H2-M2	ENSMUSG00000016283.14	0	0	0	1.75442
Hmga2	ENSMUSG00000056758.15	0	0	0	1.75111
Gm10800	ENSMUSG00000075014.2	0	0	0	1.7391
Sox11	ENSMUSG00000063632.7	0	0	1.25852	1.72506
Htr1b	ENSMUSG00000049511.6	0.779588	1.34292	1.94976	1.71662
Unc93a	ENSMUSG00000067049.9	0	0	1.72314	1.70588
Mmp3	ENSMUSG00000043613.9	0.49171	0	1.71252	1.68941
Cd4	ENSMUSG00000023274.15	0	0	0	1.68825
Npas2	ENSMUSG00000026077.16	1.00284	0.693106	0	1.62607
Folh1	ENSMUSG00000001773.15	0	0	1.41254	1.60551
Lrat	ENSMUSG00000028003.7	0	0	0	1.57451
Il1r2	ENSMUSG00000026073.14	1.07473	0.859148	1.72031	1.52881
Cxcr2	ENSMUSG00000026180.9	0	2.04351	2.81048	1.51649
Olfm4	ENSMUSG00000022026.8	0	0	2.66308	1.5149
Gm44837	ENSMUSG00000108723.2	0	0	0	1.50804
Kcnk2	ENSMUSG00000037624.16	0	0	0	1.49877
Il1rn	ENSMUSG00000026981.16	0	1.15554	1.40135	1.48011
Pcdh10	ENSMUSG00000049100.16	0	0	0	1.45451
Wnt5a	ENSMUSG00000021994.16	0	0	1.12479	1.42031
Mkx	ENSMUSG00000061013.7	0	0	0.687172	1.41058
Cxcl5	ENSMUSG00000029371.8	0	1.982	2.26837	1.41008
Bcl2a1a	ENSMUSG00000102037.2	0.590936	1.60441	1.53127	1.38924
Rab44	ENSMUSG00000064147.8	0	2.01536	2.13134	1.38384
Reln	ENSMUSG00000042453.15	0.87248	1.38514	2.10572	1.37799
Ebf4	ENSMUSG00000053552.15	0	0	1.34485	1.37461
Npas4	ENSMUSG00000045903.10	-0.829711	0	0	1.37371
Il1b	ENSMUSG00000027398.14	1.60393	3.15357	3.17691	1.37149
Ptprz1	ENSMUSG00000068748.8	0	0	1.14992	1.36889
Ly75	ENSMUSG00000026980.16	0	0	0	1.36738
Egfl6	ENSMUSG00000000402.3	0	0	0	1.32565
Clec4e	ENSMUSG00000030142.11	0	2.48117	2.68905	1.2976
Nlrp3	ENSMUSG00000032691.15	0	2.28209	2.47672	1.28431
Col7a1	ENSMUSG00000025650.14	0	0	0.856554	1.27669
Prokr2	ENSMUSG00000050558.14	0	0	0.763156	1.269
Lef1	ENSMUSG00000027985.15	0	0	0	1.26757
Serpina3g	ENSMUSG00000041481.18	0	0	0.555325	1.26409
Cemip	ENSMUSG00000052353.14	0	0	0.926954	1.26272
Scn3a	ENSMUSG00000057182.16	0	0	0	1.2603
Nipal4	ENSMUSG00000020411.3	0	0	0	1.25795
Kazald1	ENSMUSG00000025213.12	0	0	0.875472	1.25716
Dmp1	ENSMUSG00000029307.8	0	0	0	1.24579
Retnlg	ENSMUSG00000022651.7	0	1.25477	1.82782	1.24004
Chil1	ENSMUSG00000064246.11	0.692273	1.89564	1.52544	1.23951
Mcpt-ps1	ENSMUSG00000115592.2	0	0	0	1.23907
Adra2a	ENSMUSG00000033717.7	0	0	1.14095	1.23712
Rhov	ENSMUSG00000034226.8	0	0	1.13913	1.22348
Adamts16	ENSMUSG00000049538.15	0	0	1.1373	1.19996
Stra6l	ENSMUSG00000028327.15	0	0	0	1.19104
Tnfaip3	ENSMUSG00000019850.12	0.276323	1.43323	1.61447	1.18876
Prox1	ENSMUSG00000010175.14	0	0	0	1.18683
Gpnmb	ENSMUSG00000029816.11	-0.667243	-1.71725	-1.05046	1.18639
ENSMUSG00000118588	ENSMUSG00000118588.2	0	0	0.551442	1.17336
Draxin	ENSMUSG00000029005.5	0	0	0.638189	1.17103
Csf3	ENSMUSG00000038067.3	0	2.2557	1.49549	1.1599
Foxf2	ENSMUSG00000038402.3	0	0	0	1.15847
Npr3	ENSMUSG00000022206.8	0	1.01045	1.82306	1.15621
Cyp26b1	ENSMUSG00000063415.13	0	0	0.959268	1.15551
C920009B18Rik	ENSMUSG00000097352.8	0	1.24917	1.2511	1.14777
Arntl	ENSMUSG00000055116.9	0.731787	0.627676	0	1.14119
Megf10	ENSMUSG00000024593.16	0.869006	0	1.26332	1.13193
Slc7a11	ENSMUSG00000027737.11	0	1.45742	2.73576	1.13173
Cd300lf	ENSMUSG00000047798.16	0	0	1.05799	1.12167
Osm	ENSMUSG00000058755.4	0	1.72282	1.436	1.11558
Trem1	ENSMUSG00000042265.14	0.932807	2.02553	2.52929	1.10343
Cyp2s1	ENSMUSG00000040703.12	0	0	0	1.10257
Cst7	ENSMUSG00000068129.6	0	0	0	1.09657
Gm48065	ENSMUSG00000111116.2	0	0.793987	0.96723	1.0949
Tmem26	ENSMUSG00000060044.9	0	0	0	1.08856
2810408A11Rik	ENSMUSG00000018570.18	0	0	0	1.08773
Pappa	ENSMUSG00000028370.8	0	0	1.23339	1.08516
Creg2	ENSMUSG00000050967.6	0	0.645356	1.00202	1.08193
Cpz	ENSMUSG00000036596.7	0	0	0	1.08059
Rgs1	ENSMUSG00000026358.14	0	0	1.29715	1.07917
Slc6a7	ENSMUSG00000052026.9	0	-0.893673	0	1.07795
Gm48878	ENSMUSG00000112794.2	0	0	0	1.07156
Prdm1	ENSMUSG00000038151.14	0	0	0.867146	1.06945
Acat3	ENSMUSG00000062480.13	0	1.29457	1.58136	1.06867
Adm	ENSMUSG00000030790.16	0	0	0	1.06512
Ccr1	ENSMUSG00000025804.6	0.897287	1.31277	1.91752	1.06421
Piwil2	ENSMUSG00000033644.6	0	1.18532	1.43619	1.06249
Agt	ENSMUSG00000031980.11	0	0	0	1.05852
Nptx1	ENSMUSG00000025582.5	0	0	1.1298	1.04803
Adamts7	ENSMUSG00000032363.16	-0.314639	0	0.723018	1.04762
Pi15	ENSMUSG00000067780.4	0	0.766928	0.947633	1.03959
Podnl1	ENSMUSG00000012889.9	-0.565106	0	0	1.02459
Lrrc55	ENSMUSG00000075224.11	0.852437	1.19446	1.56155	1.02222
Adam8	ENSMUSG00000025473.17	-0.542619	0	0	1.01575
Map4k2	ENSMUSG00000024948.16	0	0	0	1.01465
Stra6	ENSMUSG00000032327.15	0	0	0.766566	1.00775
Rxfp3	ENSMUSG00000060735.5	0	0	0.873283	1.00719
Pde1b	ENSMUSG00000022489.7	0	0	0.600485	1.00698
Ctla2a	ENSMUSG00000044258.11	0	0	0	1.00675
Cd274	ENSMUSG00000016496.8	0	0.863837	1.30936	1.00296
Zmynd15	ENSMUSG00000040829.15	0.610833	0	0.707977	0.994512
Tspan11	ENSMUSG00000030351.6	0	0	0.772668	0.99212
Rflnb	ENSMUSG00000020846.7	0	0	0.674815	0.985039
Cxcr6	ENSMUSG00000048521.9	0	0	0.636176	0.977766
Srgap3	ENSMUSG00000030257.17	0	0.484375	0.612423	0.976457
Itgad	ENSMUSG00000070369.14	0.588366	0	0	0.968757
Lnx1	ENSMUSG00000029228.16	0	0	0.856086	0.960456
Adgrl3	ENSMUSG00000037605.17	0	0	0	0.959234
Gm49393	ENSMUSG00000114487.2	0	0	0	0.957392
Serpina3i	ENSMUSG00000079014.5	0	0	0.416536	0.953846
Cx3cr1	ENSMUSG00000052336.8	0.392457	0.667053	1.13	0.946476
Egln3	ENSMUSG00000035105.6	0	0.99055	0	0.945863
Cdkn1c	ENSMUSG00000037664.14	0	0	0.762685	0.937247
Insig1	ENSMUSG00000045294.12	0	0	0.791038	0.930911
Slc7a2	ENSMUSG00000031596.16	0	0	0.761048	0.913728
Hvcn1	ENSMUSG00000064267.14	0	0	0	0.911926
Sc5d	ENSMUSG00000032018.15	0	0	0	0.911894
Olfr111	ENSMUSG00000090675.3	0	0	0	0.909906
Htr2a	ENSMUSG00000034997.6	-0.578663	0	0	0.908866
Serpina3h	ENSMUSG00000041449.18	0	0	0	0.907854
Nt5e	ENSMUSG00000032420.9	0.49288	0.653615	0.810366	0.90653
Fdft1	ENSMUSG00000021273.12	0	0.567775	0.616966	0.900281
Mxd1	ENSMUSG00000001156.10	0	1.10347	1.70572	0.895009
Egr2	ENSMUSG00000037868.16	0.364018	0.848414	0	0.89212
AU020206	ENSMUSG00000097415.4	0	0	0	0.889314
Shisa9	ENSMUSG00000022494.16	0	-1.49573	-1.06309	0.88735
Tnfrsf21	ENSMUSG00000023915.6	0	0	0.504529	0.885271
F730043M19Rik	ENSMUSG00000052125.18	0	0	0	0.882882
Lonrf3	ENSMUSG00000016239.12	-0.438312	0	0.556813	0.882814
Blm	ENSMUSG00000030528.13	0	0	0	0.87567
Avpr1a	ENSMUSG00000020123.7	0.31206	0	0	0.866893
Ifitm1	ENSMUSG00000025491.15	0.500301	1.20745	1.6303	0.866742
L1cam	ENSMUSG00000031391.19	0.62755	0	0	0.86197
Csrnp1	ENSMUSG00000032515.9	0	0.687104	1.46386	0.855173
Gcnt4	ENSMUSG00000091387.3	0	0.501614	0.693576	0.844047
4933407K13Rik	ENSMUSG00000087396.9	0	0	0.646348	0.841837
Gm49391	ENSMUSG00000114432.2	-0.474754	0	0	0.831042
Gdf3	ENSMUSG00000030117.6	0	0	0	0.830636
F3	ENSMUSG00000028128.14	0	0	0.645871	0.826115
Fdps	ENSMUSG00000059743.13	0	0	0	0.820952
Mboat2	ENSMUSG00000020646.18	0	0	0	0.818497
Tc2n	ENSMUSG00000021187.15	0	0	0.99018	0.816629
Mmp17	ENSMUSG00000029436.10	0	0	0	0.813766
Rnf180	ENSMUSG00000021720.12	0	0	0	0.811169
Gm6093	ENSMUSG00000112963.2	0	0	0.785249	0.80572
Ms4a7	ENSMUSG00000024672.12	0	-0.67735	0	0.799387
Clec7a	ENSMUSG00000079293.13	0	0.619062	1.27289	0.78615
Slfn4	ENSMUSG00000000204.17	0	0	1.41557	0.779407
Cadm1	ENSMUSG00000032076.21	0	0	0	0.772135
Sphk1	ENSMUSG00000061878.17	0	0	0	0.77112
Ccbe1	ENSMUSG00000046318.17	0	0	0.497117	0.761891
Stk38l	ENSMUSG00000001630.14	0	0	0.53908	0.760865
Mmp8	ENSMUSG00000005800.4	0	0	0.684746	0.760845
Id2	ENSMUSG00000020644.10	-0.364458	0	0	0.755157
Tmem54	ENSMUSG00000028786.16	0	0	0	0.754077
Pla2g7	ENSMUSG00000023913.18	0	0	0	0.7535
Grk3	ENSMUSG00000042249.12	0	0.344332	0.438005	0.75336
Fzd3	ENSMUSG00000007989.8	0	0	0.596215	0.750781
Gpr137b-ps	ENSMUSG00000097715.4	0	0	0	0.749249
Dedd2	ENSMUSG00000054499.10	0	0	0.959156	0.748523
Gm29094	ENSMUSG00000100838.2	0	0	0.70127	0.746572
Klhl25	ENSMUSG00000055652.15	0	0	0	0.745846
Klf5	ENSMUSG00000005148.9	0	0.569974	0.573996	0.73649
Dmxl2	ENSMUSG00000041268.18	0	0	1.19664	0.733165
Cyp1b1	ENSMUSG00000024087.5	0	0.412556	1.08255	0.730621
Runx3	ENSMUSG00000070691.11	0	0.69508	0.608219	0.710586
Plxdc1	ENSMUSG00000017417.15	0	0	0	0.710447
Unc5c	ENSMUSG00000059921.16	0	0	0.886725	0.709119
Cd22	ENSMUSG00000030577.15	0	-1.15507	0	0.704396
Dpp6	ENSMUSG00000061576.16	0	0	0	0.700602
Rhbdf2	ENSMUSG00000020806.16	0	0.561529	0.768218	0.69753
Clec5a	ENSMUSG00000029915.15	0	0	0.621601	0.695443
Usp30	ENSMUSG00000029592.12	0	0	0	0.691994
Mgp	ENSMUSG00000030218.3	0	0	0	0.691572
Ankrd13d	ENSMUSG00000005986.17	0	0	0.722567	0.690847
Sdc1	ENSMUSG00000020592.15	0	0.362557	0.432213	0.678355
Nrep	ENSMUSG00000042834.16	0	-0.925301	0	0.677453
Lilrb4a	ENSMUSG00000112148.2	0	0.840025	1.06978	0.673869
Spn	ENSMUSG00000051457.8	0.820666	0	1.32747	0.670497
Syngr1	ENSMUSG00000022415.13	-0.908158	-0.706967	0	0.669136
Fcgr2b	ENSMUSG00000026656.16	0	0	0.559802	0.668672
Gm20544	ENSMUSG00000092569.3	0	0	0.857181	0.665915
Pard6g	ENSMUSG00000056214.10	0	0	0	0.665808
Slc25a38	ENSMUSG00000032519.12	0	0	0	0.66535
Hsd17b7	ENSMUSG00000026675.13	0	0	0	0.661944
Cxcl16	ENSMUSG00000018920.12	0	0	0	0.661697
Plk3	ENSMUSG00000028680.15	0	0	0.550859	0.659935
Stard4	ENSMUSG00000024378.10	-0.45009	0	0	0.657277
Sod2	ENSMUSG00000006818.6	0.325377	0.942809	1.0844	0.657089
Pcif1	ENSMUSG00000039849.7	0	0	0.565574	0.654841
Itprip	ENSMUSG00000117975.2	0	0	0.476226	0.653965
Tbc1d16	ENSMUSG00000039976.5	0	0	0.533528	0.646442
Ceacam19	ENSMUSG00000049848.8	0	1.30971	1.37078	0.646033
Kalrn	ENSMUSG00000061751.17	0	0	0.338437	0.642795
Sytl2	ENSMUSG00000030616.17	0	0	0.498534	0.641303
Lmbr1l	ENSMUSG00000022999.16	0	0	0.583258	0.639846
Lilrb4b	ENSMUSG00000112023.2	0	0	1.07121	0.635391
Bcl2a1b	ENSMUSG00000089929.2	0	0	0.631636	0.634055
Adam19	ENSMUSG00000011256.17	-0.395393	0	0	0.633542
Ajuba	ENSMUSG00000022178.12	0	0	0	0.632117
Acat2	ENSMUSG00000023832.15	0	0	0.642515	0.629224
Tchp	ENSMUSG00000002486.16	0	0	0.367986	0.625197
Mmp14	ENSMUSG00000000957.12	-0.602272	-0.844165	-0.227847	0.625077
Pik3cb	ENSMUSG00000032462.15	0	0	0.442947	0.623664
Lratd2	ENSMUSG00000072568.5	0	0	0	0.618964
Malt1	ENSMUSG00000032688.10	0.374737	0.680689	0.943148	0.615608
Pid1	ENSMUSG00000045658.17	0	0.480418	0.614019	0.614488
Plxnc1	ENSMUSG00000074785.6	0	0	0	0.612736
Fnip2	ENSMUSG00000061175.13	-0.280928	0	0.385912	0.608824
Szt2	ENSMUSG00000033253.19	0	0	0.632665	0.607476
Grem2	ENSMUSG00000050069.4	0.59036	0.184764	0.856319	0.603454
Zc3h12a	ENSMUSG00000042677.8	0.196283	0.684485	0.81631	0.595158
Dkk3	ENSMUSG00000030772.7	0	0	0.48638	0.587974
Igf1r	ENSMUSG00000005533.11	0	0.54153	0.740335	0.587539
Zfpm1	ENSMUSG00000049577.16	0	0	0	0.586575
Cfl2	ENSMUSG00000062929.9	0	0.803272	0	-0.585131
Pcolce	ENSMUSG00000029718.15	0	-0.809286	-1.01598	-0.589369
Phtf2	ENSMUSG00000039987.16	0	0	0	-0.625646
Kif20a	ENSMUSG00000003779.17	-0.756228	-1.03358	-0.771062	-0.626257
6430548M08Rik	ENSMUSG00000031824.16	0	0	0	-0.627429
Col4a5	ENSMUSG00000031274.17	0	0	-0.507849	-0.628163
Fap	ENSMUSG00000000392.18	0	-0.321061	-0.643289	-0.632074
Ccng1	ENSMUSG00000020326.8	0	0	0	-0.651253
Ecm2	ENSMUSG00000043631.9	0	-0.915869	0	-0.653569
Lrrc20	ENSMUSG00000037151.9	0	0	0	-0.662085
Eps8	ENSMUSG00000015766.15	0.598456	0	0	-0.669832
Fam110d	ENSMUSG00000050105.6	0	0	-0.53903	-0.671212
Bst1	ENSMUSG00000029082.18	0.385218	0	0	-0.677171
Abca9	ENSMUSG00000041797.8	0	0	0	-0.684446
Loxl4	ENSMUSG00000025185.15	0	0	-0.613723	-0.684992
Naaladl2	ENSMUSG00000102758.4	0	0	0	-0.687139
Col3a1	ENSMUSG00000026043.19	0	-0.845525	0	-0.703653
Tspan8	ENSMUSG00000034127.16	0	0	0	-0.708401
Tmem88	ENSMUSG00000045377.6	0	0	-0.915395	-0.712036
Aldoa	ENSMUSG00000030695.17	0	0	0	-0.713637
ENSMUSG00002074901	ENSMUSG00002074901.1	0	0	0	-0.718432
Sord	ENSMUSG00000027227.8	0	0	-0.336227	-0.727966
Pgap6	ENSMUSG00000024180.15	-0.303974	-1.55012	-1.34707	-0.729104
Suox	ENSMUSG00000049858.9	0	0	0	-0.730337
Ephx1	ENSMUSG00000038776.14	0	-1.00279	-0.60121	-0.730963
Barx2	ENSMUSG00000032033.12	0	0	0	-0.732284
Sned1	ENSMUSG00000047793.14	0.626762	0	0	-0.736783
Cdkn2c	ENSMUSG00000028551.15	0	0	0	-0.737424
Mapk12	ENSMUSG00000022610.11	0	0	0	-0.749545
Nr1d2	ENSMUSG00000021775.12	-0.429886	-0.271683	0	-0.757497
Kctd12b	ENSMUSG00000041633.15	0	0	0	-0.762834
Pfn2	ENSMUSG00000027805.17	0	0	0	-0.76325
Cacnb1	ENSMUSG00000020882.18	0	1.07902	0	-0.763823
Ifi205	ENSMUSG00000054203.8	0	0	0	-0.76779
Tef	ENSMUSG00000022389.16	-0.604088	0	0	-0.769183
Mrc1	ENSMUSG00000026712.4	0	0	-0.488728	-0.775288
Insyn1	ENSMUSG00000066607.6	0	0	0	-0.781725
Plod2	ENSMUSG00000032374.15	-0.607879	-0.484359	-0.981842	-0.798971
Il33	ENSMUSG00000024810.17	-0.355402	-0.772668	-0.574489	-0.799992
Adamtsl1	ENSMUSG00000066113.17	0	0	0	-0.808858
Cilp	ENSMUSG00000042254.15	0	0	0	-0.821332
Rtn2	ENSMUSG00000030401.17	0	1.2246	0	-0.842352
Cys1	ENSMUSG00000062563.16	-0.7373	-0.796499	0	-0.850259
Timd4	ENSMUSG00000055546.7	0	0	0	-0.893811
Tmtc2	ENSMUSG00000036019.9	0	0	0	-0.900624
Mss51	ENSMUSG00000021815.5	0	0	0	-0.901358
Vcan	ENSMUSG00000021614.17	0	0	0	-0.901953
2310040G24Rik	ENSMUSG00000101655.3	0	0	0	-0.915265
Sptb	ENSMUSG00000021061.16	0	1.78255	0	-0.915927
Tppp3	ENSMUSG00000014846.13	0	0	0	-0.930576
Tmem38a	ENSMUSG00000031791.9	0	0	0	-0.93063
Pde4dip	ENSMUSG00000038170.16	0	0	0	-0.935455
Cryab	ENSMUSG00000032060.11	0	0	0	-0.947292
Epdr1	ENSMUSG00000002808.8	0.863232	0	0	-0.953404
Per3	ENSMUSG00000028957.13	-0.830966	-0.54711	0	-0.963778
Pcdh19	ENSMUSG00000051323.17	0	0	0	-0.968586
Pknox2	ENSMUSG00000035934.17	0	0	0	-1.04834
Shisa4	ENSMUSG00000041889.8	0	0	0	-1.0574
Bmper	ENSMUSG00000031963.9	0	0	0	-1.07173
Ptgfr	ENSMUSG00000028036.7	0	0	0	-1.08357
Calml4	ENSMUSG00000032246.15	0	0	-0.468934	-1.10515
Atp1a2	ENSMUSG00000007097.15	0	1.64719	0	-1.10847
Prl2c2	ENSMUSG00000079092.5	0	0	0	-1.11113
Phka1	ENSMUSG00000034055.17	0	0	0	-1.11702
Rragd	ENSMUSG00000028278.15	0	0	0	-1.11981
Efemp1	ENSMUSG00000020467.16	0.712155	0	0	-1.12813
Rian	ENSMUSG00000097451.12	0	-0.483648	-0.639247	-1.13018
Cadm3	ENSMUSG00000005338.15	1.08605	0	0	-1.13353
Pfkm	ENSMUSG00000033065.15	0	0	0	-1.13802
Flnc	ENSMUSG00000068699.13	0	0	0	-1.1579
Vtn	ENSMUSG00000017344.5	0.835584	1.50884	0	-1.17701
Prg4	ENSMUSG00000006014.17	1.31324	0	0	-1.1827
Ccl6	ENSMUSG00000018927.4	1.04012	0	0	-1.18583
Ildr2	ENSMUSG00000040612.14	0	0	0	-1.21789
Ip6k3	ENSMUSG00000024210.4	0	0	0	-1.22174
Wnt2	ENSMUSG00000010797.7	0	0	0	-1.26724
Fitm1	ENSMUSG00000022215.7	0	0	0	-1.27477
Camk2a	ENSMUSG00000024617.17	0	0	0	-1.31417
Phkg1	ENSMUSG00000025537.13	0	0	0	-1.31881
Serpinb1a	ENSMUSG00000044734.17	0	0	0	-1.32857
Prkaa2	ENSMUSG00000028518.9	0	0	0	-1.34134
Jsrp1	ENSMUSG00000020216.14	0	0	0	-1.40133
Fsd2	ENSMUSG00000038663.8	0	0	0	-1.42783
Rasd2	ENSMUSG00000034472.14	0	0	0	-1.45185
Kcnq5	ENSMUSG00000028033.17	0	1.97208	0	-1.47181
Cmya5	ENSMUSG00000047419.6	0	0	0	-1.52088
2310015D24Rik	ENSMUSG00000099411.3	0	0	0	-1.53402
Mypn	ENSMUSG00000020067.9	0	0	0	-1.54435
Casq1	ENSMUSG00000007122.12	0	0	0	-1.5465
Gucy1b2	ENSMUSG00000021933.12	0	0	0	-1.57514
Ckmt2	ENSMUSG00000021622.4	0	0	0	-1.58096
Eno3	ENSMUSG00000060600.16	0	0	0	-1.59528
Tmod4	ENSMUSG00000005628.13	0	0	0	-1.62002
Mlf1	ENSMUSG00000048416.16	0	0	0	-1.6488
Dbp	ENSMUSG00000059824.13	-0.956901	-1.33594	-0.503885	-1.6711
Scn4b	ENSMUSG00000046480.7	0	0	0	-1.67771
Rpl3l	ENSMUSG00000002500.16	0	0	0	-1.68193
Ppp1r3c	ENSMUSG00000067279.4	0	0	0	-1.68968
Hspb7	ENSMUSG00000006221.8	0	0	0	-1.70444
Cacna1s	ENSMUSG00000026407.18	0	0	0	-1.70511
Ldb3	ENSMUSG00000021798.15	0	0	0	-1.76403
Ppp1r3a	ENSMUSG00000042717.6	0	0	0	-1.76623
Sypl2	ENSMUSG00000027887.12	0	0	0	-1.78358
Mylk4	ENSMUSG00000044951.18	-1.33849	0	0	-1.83975
Txlnb	ENSMUSG00000039891.7	0	0	0	-1.86012
Synm	ENSMUSG00000030554.17	0	0	0	-1.87097
Lrrc2	ENSMUSG00000032495.9	0	0	0	-1.87145
Prr33	ENSMUSG00000043795.11	0	0	0	-1.9037
Tnnc2	ENSMUSG00000017300.10	0	0	0	-1.91038
Ssc5d	ENSMUSG00000035279.9	0	0	0	-1.97087
Myot	ENSMUSG00000024471.13	0	0	0	-1.97597
Tnnt3	ENSMUSG00000061723.19	0	0	0	-2.01295
Myh1	ENSMUSG00000056328.15	0	0	0	-2.0246
Lmod2	ENSMUSG00000029683.8	0	0	0	-2.03722
Scn4a	ENSMUSG00000001027.8	0	0	0	-2.05345
Pgam2	ENSMUSG00000020475.4	0	0	0	-2.06972
Ankrd23	ENSMUSG00000067653.13	0	2.04019	0	-2.0828
Asb15	ENSMUSG00000029685.16	0	0	0	-2.09822
Adamts19	ENSMUSG00000053441.6	0	0	0	-2.10445
Ampd1	ENSMUSG00000070385.13	0	0	0	-2.1252
Nrap	ENSMUSG00000049134.16	0	0	0	-2.1505
Myoz1	ENSMUSG00000068697.8	0	0	0	-2.15406
Ttn	ENSMUSG00000051747.16	0	0	0	-2.15502
Trdn	ENSMUSG00000019787.10	0	0	0	-2.18222
2310002L09Rik	ENSMUSG00000028396.6	0	0	0	-2.21432
Myo18b	ENSMUSG00000072720.10	0	0	0	-2.28215
Neu2	ENSMUSG00000079434.9	0	0	0	-2.28963
Tcap	ENSMUSG00000007877.3	0	0	0	-2.29465
Kcnj11	ENSMUSG00000096146.3	0	1.05845	0	-2.39354
Acta1	ENSMUSG00000031972.6	0	0	0	-2.4525
Myoz3	ENSMUSG00000049173.9	0	0	0	-2.47843
Actn3	ENSMUSG00000006457.5	0	1.91814	0	-2.51812
Asb11	ENSMUSG00000031382.15	0	0	0	-2.56307
Hspb6	ENSMUSG00000036854.15	0	0	0	-2.60757
Fbxo40	ENSMUSG00000047746.15	0	0	0	-2.7009
Mylk2	ENSMUSG00000027470.10	0	0	0	-2.72766
Pygm	ENSMUSG00000032648.15	0	0	0	-2.76955
Atp2a1	ENSMUSG00000030730.13	0	0	0	-2.81177
Ckm	ENSMUSG00000030399.3	0	0	0	-3.0132
Ankrd2	ENSMUSG00000025172.4	0	2.55782	0	-3.05274
Eef1a2	ENSMUSG00000016349.11	0	0	0	-3.0582
Pvalb	ENSMUSG00000005716.17	0	0	0	-3.37585
Xirp2	ENSMUSG00000027022.15	0	0	0	-3.59135
Myh4	ENSMUSG00000057003.13	0	0	0	-3.81186
Mybpc2	ENSMUSG00000038670.12	0	0	0	-4.65177
