# Supplementary material for: Mediator kinase inhibitors suppress triple-negative breast cancer growth and extend tumor suppression by mTOR and AKT inhibitors
Source: Proc Natl Acad Sci U S A. 2024 Nov 14;121(47):e2414501121. doi: 10.1073/pnas.2414501121 (PMC11588072; doi:10.1073/pnas.2414501121)
Supplement: Supplementary file 7 — Dataset S06 (XLSX) [file pnas.2414501121.sd06.xlsx]

## Sheet: Dataset S6
Dataset S6. Effects of different treatments (logFC) on the 320 stromal (mouse) DEGs affected by short-term (ST) treatment with everolimus.
GeneSymbol	Geneid	EVER_ST__vs__Veh_ST	EVER_LT__vs__Veh_LT	COMB_LT__vs__Veh_LT	SNX_LT__vs__Veh_LT
Retnla	ENSMUSG00000061100.6	2.5025	0	1.75912	0
Siglech	ENSMUSG00000051504.19	1.84859	0	0	0
Il1a	ENSMUSG00000027399.2	1.7338	3.93159	4.40671	2.72377
Sell	ENSMUSG00000026581.15	1.64805	1.76958	2.21775	0
Il1b	ENSMUSG00000027398.14	1.60393	3.15357	3.17691	1.37149
Fcer1a	ENSMUSG00000005339.11	1.56515	0	1.41007	0
Cpa3	ENSMUSG00000001865.3	1.52317	0	0	0
Cxcl13	ENSMUSG00000023078.7	1.51267	2.30877	2.09427	0
Tmem132b	ENSMUSG00000070498.4	1.43823	0	1.40159	0
Klrb1b	ENSMUSG00000079298.10	1.42518	1.16043	1.3814	0
Mcpt4	ENSMUSG00000061068.8	1.39602	0	0	0
Aldh1a3	ENSMUSG00000015134.16	1.34226	0	1.5796	0
Wipf3	ENSMUSG00000086040.9	1.32956	1.46697	1.64339	0
Ms4a2	ENSMUSG00000024680.13	1.31451	0	0	0
Prg4	ENSMUSG00000006014.17	1.31324	0	0	-1.1827
Gm9733	ENSMUSG00000078783.2	1.29178	0	1.53186	0
Tph1	ENSMUSG00000040046.15	1.27918	0	1.45761	0
Adgra1	ENSMUSG00000025475.18	1.22853	1.52657	1.59443	0
Cma1	ENSMUSG00000022225.8	1.22067	0	0	0
Slc18a2	ENSMUSG00000025094.9	1.20972	0	0	0
Tcf24	ENSMUSG00000099032.3	1.18595	0	0	0
Scara5	ENSMUSG00000022032.15	1.17034	0	0	0
Mgl2	ENSMUSG00000040950.14	1.15597	0	1.32572	0
Cd74	ENSMUSG00000024610.16	1.14811	1.03807	1.27374	0
Rims2	ENSMUSG00000037386.17	1.13261	0	0	0
Grik3	ENSMUSG00000001985.10	1.1315	0	0	0
Mcemp1	ENSMUSG00000013974.4	1.12685	1.7805	2.30112	0
C7	ENSMUSG00000079105.5	1.12569	0	1.03552	0
Tpsb2	ENSMUSG00000033825.11	1.12112	0	0	0
Cacna1e	ENSMUSG00000004110.18	1.10674	0.800454	1.77506	0
Cadm3	ENSMUSG00000005338.15	1.08605	0	0	-1.13353
Ifnlr1	ENSMUSG00000062157.7	1.08225	0	0	0
Adgrb2	ENSMUSG00000028782.15	1.08083	0	0	0
Il1r2	ENSMUSG00000026073.14	1.07473	0.859148	1.72031	1.52881
Slc12a5	ENSMUSG00000017740.18	1.07228	1.34398	0	0
Alpl	ENSMUSG00000028766.11	1.05867	0	1.36634	0
Mmp9	ENSMUSG00000017737.3	1.05484	1.08485	1.82386	2.2227
Gfra2	ENSMUSG00000022103.11	1.05255	0	0	0
Gask1a	ENSMUSG00000038233.11	1.04581	0	0	0
Ccl6	ENSMUSG00000018927.4	1.04012	0	0	-1.18583
H2-Aa	ENSMUSG00000036594.16	1.02187	0.994232	1.16872	0
Npas2	ENSMUSG00000026077.16	1.00284	0.693106	0	1.62607
Ereg	ENSMUSG00000029377.6	0.997113	0.745452	0	0
Klra2	ENSMUSG00000030187.16	0.992407	1.43437	0.834944	0
Cd209a	ENSMUSG00000031494.8	0.981909	0	0	0
Serpina3m	ENSMUSG00000079012.12	0.979048	0	0.462318	0
Pilrb1	ENSMUSG00000066684.11	0.977307	1.37208	0	0
Wasf3	ENSMUSG00000029636.12	0.976597	0	1.2258	0
Adgre4	ENSMUSG00000032915.7	0.96855	0.959018	0.894902	0
Pcdh20	ENSMUSG00000050505.8	0.968443	0	0	0
Serpina3n	ENSMUSG00000021091.9	0.967423	0	0	0
5430437J10Rik	ENSMUSG00000110018.3	0.967399	0	1.23172	0
Artn	ENSMUSG00000028539.15	0.956822	1.03108	1.24556	0
Glis1	ENSMUSG00000034762.10	0.954468	0	0	0
Kcna2	ENSMUSG00000040724.6	0.954398	0	1.60518	0
H2-Eb1	ENSMUSG00000060586.12	0.94924	0.975654	1.24599	0
Ndnf	ENSMUSG00000049001.6	0.946948	1.02291	1.38388	0
Frzb	ENSMUSG00000027004.4	0.944764	1.06188	0	0
Ptger1	ENSMUSG00000019464.7	0.936032	0	0	0
H2-Ab1	ENSMUSG00000073421.7	0.93552	0.907787	1.17286	0
Trem1	ENSMUSG00000042265.14	0.932807	2.02553	2.52929	1.10343
Hrh2	ENSMUSG00000034987.5	0.917371	1.50506	1.34485	0
Tnip3	ENSMUSG00000044162.13	0.911501	1.20038	1.04135	0
Sirpb1b	ENSMUSG00000095028.7	0.905781	1.11913	1.22221	0
Cd7	ENSMUSG00000025163.7	0.904208	0	0	0
Slc20a1	ENSMUSG00000027397.15	0.898016	0.762758	0.804158	0
Ccr1	ENSMUSG00000025804.6	0.897287	1.31277	1.91752	1.06421
Enpep	ENSMUSG00000028024.15	0.897067	0	0	0
Cyp11a1	ENSMUSG00000032323.14	0.887955	0	1.38892	0
Gcsam	ENSMUSG00000022659.14	0.882187	0	1.20347	0
Itgb8	ENSMUSG00000025321.15	0.876959	0.829545	1.39821	0
Pcolce2	ENSMUSG00000015354.9	0.876083	0	0	0
Sema4a	ENSMUSG00000028064.18	0.873773	0	0	0
Serpina3e-ps	ENSMUSG00000091553.2	0.873546	0	0	0
Reln	ENSMUSG00000042453.15	0.87248	1.38514	2.10572	1.37799
Megf10	ENSMUSG00000024593.16	0.869006	0	1.26332	1.13193
Scube3	ENSMUSG00000038677.15	0.8643	0	0.550909	0
Epdr1	ENSMUSG00000002808.8	0.863232	0	0	-0.953404
Crabp2	ENSMUSG00000004885.6	0.856814	0	0	0
Ache	ENSMUSG00000023328.15	0.855271	1.29313	0	0
Lrrc55	ENSMUSG00000075224.11	0.852437	1.19446	1.56155	1.02222
Adamtsl4	ENSMUSG00000015850.12	0.847747	0	0	0
Mrgprb1	ENSMUSG00000070547.5	0.846731	0	0.884675	0
C3	ENSMUSG00000024164.16	0.843013	0.927325	0.316493	0
Siglece	ENSMUSG00000030474.10	0.842185	0.875988	0.999175	0
Vtn	ENSMUSG00000017344.5	0.835584	1.50884	0	-1.17701
Slc14a1	ENSMUSG00000059336.15	0.83159	0	1.50087	0
Lsr	ENSMUSG00000001247.17	0.830805	0.985336	1.43836	0
H2-DMb1	ENSMUSG00000079547.5	0.822433	0.657663	1.0603	0
Spn	ENSMUSG00000051457.8	0.820666	0	1.32747	0.670497
Ism1	ENSMUSG00000074766.11	0.816909	0	0	0
Gm49368	ENSMUSG00000108596.2	0.81335	1.11339	1.14584	0
Mfsd2b	ENSMUSG00000037336.15	0.803772	0	0	0
Dkk2	ENSMUSG00000028031.7	0.803751	0	0	0
I830077J02Rik	ENSMUSG00000074342.5	0.802467	0	0.601331	0
Gm14964	ENSMUSG00000052188.7	0.802408	0	0	0
Ntrk2	ENSMUSG00000055254.16	0.802187	0	1.78984	0
Gm6789	ENSMUSG00000117875.2	0.798928	0	0	0
Brinp3	ENSMUSG00000035131.15	0.794295	0	1.12408	0
Sarm1	ENSMUSG00000050132.14	0.786134	0	0	0
Meox1	ENSMUSG00000001493.10	0.784903	0.824143	1.13982	0
Htr1b	ENSMUSG00000049511.6	0.779588	1.34292	1.94976	1.71662
Ccr2	ENSMUSG00000049103.15	0.761431	0.70611	1.07495	-0.507702
Matk	ENSMUSG00000004933.18	0.760647	0	0	0
Jaml	ENSMUSG00000048534.8	0.757311	1.10661	1.43247	0
Lilra5	ENSMUSG00000070873.6	0.754096	0.782934	1.0908	0
Ccl2	ENSMUSG00000035385.6	0.749966	0.91338	1.05062	0
Itgam	ENSMUSG00000030786.19	0.748909	1.16865	1.01707	0
Olfm2	ENSMUSG00000032172.9	0.74715	0	0	0
Lgr6	ENSMUSG00000042793.14	0.746635	0	0	0
Itgal	ENSMUSG00000030830.19	0.744089	1.06574	1.09908	0
Msantd1	ENSMUSG00000051246.4	0.742958	0	0	0
Spns3	ENSMUSG00000020798.15	0.74279	0	1.20013	0
Tmem132e	ENSMUSG00000020701.13	0.740931	0	0	0
Rnase6	ENSMUSG00000021880.8	0.740148	0	0	0
Adora3	ENSMUSG00000000562.6	0.734014	0	0	0
Arntl	ENSMUSG00000055116.9	0.731787	0.627676	0	1.14119
H2-DMb2	ENSMUSG00000037548.16	0.723358	0.6737	0.717816	0
Nbeal2	ENSMUSG00000056724.16	0.717946	0.42409	0.456044	0
Sik1	ENSMUSG00000024042.8	0.716071	0	0.720569	0
Gm44511	ENSMUSG00000107872.3	0.714162	0.96339	1.34516	0
Efemp1	ENSMUSG00000020467.16	0.712155	0	0	-1.12813
Haao	ENSMUSG00000000673.10	0.711151	0	0.679888	0
Peg13	ENSMUSG00000106847.2	0.709583	0.50845	0.537014	0
Lgi4	ENSMUSG00000036560.15	0.706776	0	0	0
Naaa	ENSMUSG00000029413.15	0.705186	0	0	0
Lrrc61	ENSMUSG00000073096.12	0.700803	0	0	0
Soat2	ENSMUSG00000023045.14	0.69819	1.36863	1.37632	0
Chil1	ENSMUSG00000064246.11	0.692273	1.89564	1.52544	1.23951
Kmo	ENSMUSG00000039783.16	0.690866	0	0	0
Gap43	ENSMUSG00000047261.10	0.688533	0	0	0
Slc10a6	ENSMUSG00000029321.2	0.683189	0	0.912138	0
Cytip	ENSMUSG00000026832.13	0.6826	0.924324	1.12035	0
AB124611	ENSMUSG00000057191.15	0.681782	0	0	0
Srpk3	ENSMUSG00000002007.6	0.676105	1.24531	0	0
ENSMUSG00000120851	ENSMUSG00000120851.1	0.676059	0	0	0
Has2os	ENSMUSG00000086541.9	0.674569	0	0	0
Tnk1	ENSMUSG00000001583.14	0.671976	0	0	0
Gm13456	ENSMUSG00000082536.2	0.665834	0	0	0
Dio3	ENSMUSG00000075707.7	0.664819	0.636968	0	0
Prelp	ENSMUSG00000041577.6	0.663203	0	0	0
AI429214	ENSMUSG00000074384.5	0.66311	0	0	0
Negr1	ENSMUSG00000040037.14	0.662757	0	0	0
Fgr	ENSMUSG00000028874.15	0.661848	0.794105	1.13626	0
Igfbp5	ENSMUSG00000026185.9	0.659278	1.28607	1.40325	0
Jade2	ENSMUSG00000020387.16	0.655503	0.514613	0	0
Reg1	ENSMUSG00000059654.8	0.654939	0	2.35911	0
Mefv	ENSMUSG00000022534.15	0.647365	1.31632	1.57407	0
Acot6	ENSMUSG00000043487.5	0.646134	0	0	0
Frat2	ENSMUSG00000047604.4	0.645814	0	1.08583	0
Slpi	ENSMUSG00000017002.15	0.645797	1.87208	1.73566	0
Trim30b	ENSMUSG00000052749.10	0.643106	0.893932	1.39507	0
Gm15931	ENSMUSG00000081723.2	0.64067	0	0	0
Cass4	ENSMUSG00000074570.15	0.638547	1.10825	1.40591	0
AI467606	ENSMUSG00000045165.7	0.635878	0.569386	0	0
Cbx7	ENSMUSG00000053411.17	0.635773	0.831294	1.21364	0
Masp2	ENSMUSG00000028979.18	0.634711	0	0	0
Slitrk6	ENSMUSG00000045871.6	0.633118	0	0	0
2810429I04Rik	ENSMUSG00000097709.10	0.633016	0	0	0
Abi3bp	ENSMUSG00000035258.16	0.632987	0	0.592549	0
Sp3os	ENSMUSG00000063714.17	0.629536	0	0	0
L1cam	ENSMUSG00000031391.19	0.62755	0	0	0.86197
Sned1	ENSMUSG00000047793.14	0.626762	0	0	-0.736783
Phf24	ENSMUSG00000036062.14	0.623555	0	0	0
Pilrb2	ENSMUSG00000066682.12	0.622509	0.880428	0.648482	0
Coro2a	ENSMUSG00000028337.15	0.621221	0	0	0
Thsd7a	ENSMUSG00000032625.15	0.620575	0	0.769929	0
Pi16	ENSMUSG00000024011.18	0.618471	0	0	0
Cxcl12	ENSMUSG00000061353.12	0.613099	0.74594	0.848316	0
9230116N13Rik	ENSMUSG00000097403.3	0.612652	0	0	0
Zmynd15	ENSMUSG00000040829.15	0.610833	0	0.707977	0.994512
C4b	ENSMUSG00000073418.5	0.609415	0	0	0
Prrt1	ENSMUSG00000015476.7	0.603029	0	0	0
Bdkrb1	ENSMUSG00000041347.6	0.601873	0	0.792768	0
Unc13d	ENSMUSG00000057948.13	0.599767	0	0	0
Zdhhc23	ENSMUSG00000036304.15	0.599757	0	0	0
Eps8	ENSMUSG00000015766.15	0.598456	0	0	-0.669832
Scara3	ENSMUSG00000034463.5	0.594765	0	0	0
Bcl2a1a	ENSMUSG00000102037.2	0.590936	1.60441	1.53127	1.38924
Pim1	ENSMUSG00000024014.9	0.590869	1.23864	1.23985	0
Grem2	ENSMUSG00000050069.4	0.59036	0.184764	0.856319	0.603454
Itgad	ENSMUSG00000070369.14	0.588366	0	0	0.968757
Ltbp1	ENSMUSG00000001870.17	0.587396	0	0	0
Ripor2	ENSMUSG00000036006.21	0.586681	0	0.663881	0
Rapgef4	ENSMUSG00000049044.17	-0.587009	-0.558712	-1.16589	0
Fanca	ENSMUSG00000032815.17	-0.58702	0	0	0
Acot7	ENSMUSG00000028937.15	-0.58822	-0.530653	-0.666619	0
Rrm2	ENSMUSG00000020649.12	-0.59035	-0.817757	-1.07237	0
Matn2	ENSMUSG00000022324.16	-0.591053	-1.51546	-1.02641	0
Ly9	ENSMUSG00000004707.15	-0.591748	-1.32162	-1.45518	0
Kif15	ENSMUSG00000036768.7	-0.592173	0	-1.19588	0
Pcdh12	ENSMUSG00000024440.14	-0.597386	-0.505811	-0.40249	0
H4c9	ENSMUSG00000060639.6	-0.600081	0	-0.947915	0
Exoc3l	ENSMUSG00000043251.7	-0.601224	0	-0.634114	0
Gt(ROSA)26Sor	ENSMUSG00000086429.11	-0.602147	0	0	0
Mmp14	ENSMUSG00000000957.12	-0.602272	-0.844165	-0.227847	0.625077
Gm12250	ENSMUSG00000082292.4	-0.603422	-0.89809	0	0
Tef	ENSMUSG00000022389.16	-0.604088	0	0	-0.769183
Id1	ENSMUSG00000042745.10	-0.604497	0	0	0
Esm1	ENSMUSG00000042379.9	-0.605306	0	-1.44635	0
Vwa1	ENSMUSG00000042116.4	-0.606729	0	-0.444367	0
Plod2	ENSMUSG00000032374.15	-0.607879	-0.484359	-0.981842	-0.798971
Tmem29	ENSMUSG00000041353.13	-0.610972	0	0	0
Apold1	ENSMUSG00000090698.3	-0.611932	0	0	0
Gale	ENSMUSG00000028671.17	-0.612203	0	0	0
Thbs2	ENSMUSG00000023885.10	-0.61387	-0.667631	0	0.583167
Thsd1	ENSMUSG00000031480.16	-0.621864	0	0	0
Mertk	ENSMUSG00000014361.6	-0.623687	-0.770085	-0.449361	0
Cmpk2	ENSMUSG00000020638.9	-0.623933	-0.474013	-0.625305	0
Dusp2	ENSMUSG00000027368.7	-0.625433	0	0	0
Mxd3	ENSMUSG00000021485.15	-0.626328	0	0	0
Bcl6b	ENSMUSG00000000317.12	-0.626788	0	0	0
Bub1b	ENSMUSG00000040084.10	-0.628672	0	-1.54208	0
Aspm	ENSMUSG00000033952.15	-0.628705	0	0	0
Nuf2	ENSMUSG00000026683.15	-0.629195	0	-1.02383	0
Gm36535	ENSMUSG00000105376.6	-0.632232	-1.53802	-1.41105	0
Hpse	ENSMUSG00000035273.15	-0.632805	-1.12057	-0.955994	0
Ncaph	ENSMUSG00000034906.16	-0.632899	-0.881041	-0.865687	0
Homer1	ENSMUSG00000007617.19	-0.638707	0	0	0
Emid1	ENSMUSG00000034164.18	-0.639098	0	-0.806641	0
Ndufa4l2	ENSMUSG00000040280.11	-0.639476	-0.629567	-1.57554	0
Ahcy	ENSMUSG00000027597.16	-0.645721	0	0	0
Knstrn	ENSMUSG00000027331.16	-0.645902	0	-0.914746	0
Ammecr1	ENSMUSG00000042225.4	-0.646487	0	-0.645478	0
Peg10	ENSMUSG00000092035.9	-0.647568	0	0	0
Aldh1l1	ENSMUSG00000030088.16	-0.64873	0	0	0
Kcnj15	ENSMUSG00000062609.15	-0.650454	-0.455305	0	0
Gm14461	ENSMUSG00000054510.7	-0.650806	-1.64183	-1.25612	0
Col1a2	ENSMUSG00000029661.17	-0.65363	-1.08528	-0.706854	0
Grap	ENSMUSG00000004837.3	-0.654236	0	-0.529774	0
Mki67	ENSMUSG00000031004.9	-0.657611	0	-0.894736	0
Knl1	ENSMUSG00000027326.14	-0.659914	0	0	0
Mgarp	ENSMUSG00000037161.15	-0.661498	0	-1.17078	0
Gtse1	ENSMUSG00000022385.12	-0.664777	0	0	0
Gpnmb	ENSMUSG00000029816.11	-0.667243	-1.71725	-1.05046	1.18639
Tpx2	ENSMUSG00000027469.17	-0.667599	0	-0.736913	0
Mlkl	ENSMUSG00000012519.15	-0.67559	-0.670431	-0.502776	0
Spag5	ENSMUSG00000002055.10	-0.677702	0	0	0
Mthfd1l	ENSMUSG00000040675.18	-0.678935	-0.653633	-0.394802	0
Ctsd	ENSMUSG00000007891.17	-0.679373	-0.418445	-0.692541	0
Adamts12	ENSMUSG00000047497.11	-0.679525	-0.535033	0	0
Il18bp	ENSMUSG00000070427.5	-0.682067	-0.734052	-0.930572	0
Prnd	ENSMUSG00000027338.17	-0.684256	0	0	0
Gja5	ENSMUSG00000057123.15	-0.685833	-0.603188	0	0
Ccnb1	ENSMUSG00000041431.17	-0.688418	-1.05333	-0.979029	0
9930017N22Rik	ENSMUSG00000115276.2	-0.691738	0	0	0
Gm49369	ENSMUSG00000110040.2	-0.702096	-0.346033	-0.657125	0
Cry1	ENSMUSG00000020038.11	-0.709691	0	0	0
Adam12	ENSMUSG00000054555.12	-0.710195	-0.900536	0	0
Ncapg	ENSMUSG00000015880.14	-0.710998	-1.21271	-1.58358	0
Vldlr	ENSMUSG00000024924.15	-0.713096	0	-0.291651	0
Mecom	ENSMUSG00000027684.17	-0.713242	0	0	0
Pgm2l1	ENSMUSG00000030729.18	-0.71854	0	-0.413613	0
Col1a1	ENSMUSG00000001506.11	-0.719749	-1.04817	-0.686076	0
Rbp1	ENSMUSG00000046402.11	-0.721906	0	-0.267073	0
Nacad	ENSMUSG00000041073.11	-0.727848	0	0	0
Gja4	ENSMUSG00000050234.8	-0.734438	-0.600853	0	0
Matn3	ENSMUSG00000020583.5	-0.736754	0	0	0
H2-M11	ENSMUSG00000037537.7	-0.737245	0	0	0
Cys1	ENSMUSG00000062563.16	-0.7373	-0.796499	0	-0.850259
Hmmr	ENSMUSG00000020330.17	-0.738377	-0.900201	-1.23992	0
Cip2a	ENSMUSG00000033031.14	-0.74129	0	-0.770526	0
Greb1	ENSMUSG00000036523.17	-0.741893	-0.81526	-1.02985	0
Tbx2	ENSMUSG00000000093.7	-0.742881	0	0	0
Grb10	ENSMUSG00000020176.18	-0.744233	-0.789852	-0.812639	0
Gxylt2	ENSMUSG00000030074.10	-0.74576	-0.698414	0	0
Spc25	ENSMUSG00000005233.17	-0.746017	-0.833753	-1.15581	0
Tmem95	ENSMUSG00000094845.3	-0.747645	0	-0.642355	0
Kif20a	ENSMUSG00000003779.17	-0.756228	-1.03358	-0.771062	-0.626257
Apol10b	ENSMUSG00000050014.9	-0.759121	0	0	0
Cnih2	ENSMUSG00000024873.8	-0.767251	0	0	0
Raver2	ENSMUSG00000035275.15	-0.769437	-1.09122	0	0
Plekhg4	ENSMUSG00000014782.17	-0.77158	-1.57383	0	0
Mexis	ENSMUSG00000086712.3	-0.773967	-1.09825	-1.0436	0
Top2a	ENSMUSG00000020914.18	-0.789338	-0.590707	-0.952189	0
Cda	ENSMUSG00000028755.4	-0.791565	0	-0.90921	0
Klra8	ENSMUSG00000089727.3	-0.794396	-1.49662	-1.70623	0
Depdc1a	ENSMUSG00000028175.16	-0.80045	0	0	0
Atoh8	ENSMUSG00000037621.9	-0.81203	0	0	0
Car9	ENSMUSG00000028463.15	-0.8276	0	-0.829467	0
Npas4	ENSMUSG00000045903.10	-0.829711	0	0	1.37371
Per3	ENSMUSG00000028957.13	-0.830966	-0.54711	0	-0.963778
Armh4	ENSMUSG00000036242.16	-0.840008	-1.21857	-1.02556	0
Pgf	ENSMUSG00000004791.8	-0.843624	0	-0.446575	0
Sesn3	ENSMUSG00000032009.9	-0.84433	0	-0.470306	0
Lrrc3b	ENSMUSG00000045201.7	-0.861186	0	0	0
Rbp7	ENSMUSG00000028996.10	-0.870051	0	0	0
Hey1	ENSMUSG00000040289.9	-0.870958	0	0	0
Cthrc1	ENSMUSG00000054196.8	-0.871019	-1.38386	-1.1239	0
Fam167b	ENSMUSG00000050493.9	-0.877027	0	-1.27913	0
Fcrls	ENSMUSG00000015852.14	-0.885468	-0.561846	-0.50823	0
Htr2b	ENSMUSG00000026228.7	-0.893967	-0.975008	-0.708763	0
Sbspon	ENSMUSG00000032719.5	-0.900202	-1.23287	0	0
Per2	ENSMUSG00000055866.10	-0.901321	-0.529904	0	-0.576274
Cd209g	ENSMUSG00000079168.5	-0.904627	-1.70346	-0.779504	0
Cd209f	ENSMUSG00000051906.16	-0.90577	-1.94672	-1.32863	0
Syngr1	ENSMUSG00000022415.13	-0.908158	-0.706967	0	0.669136
Fanci	ENSMUSG00000039187.17	-0.926032	0	0	0
Cdk1	ENSMUSG00000019942.14	-0.927935	-0.852066	-1.36647	0
Dbp	ENSMUSG00000059824.13	-0.956901	-1.33594	-0.503885	-1.6711
Tnfrsf26	ENSMUSG00000045362.9	-0.974285	0	0	0
Actg2	ENSMUSG00000059430.15	-0.98781	-1.10481	-0.903074	0
Stmn4	ENSMUSG00000022044.15	-0.989147	-0.907143	-0.811862	0
Slc16a12	ENSMUSG00000009378.5	-0.998803	-1.25053	0	0
Piwil4	ENSMUSG00000036912.19	-1.0006	0	0	0
Tro	ENSMUSG00000025272.17	-1.00144	0	0	0
Vnn1	ENSMUSG00000037440.9	-1.06995	-1.38973	0	0
Cd59a	ENSMUSG00000032679.13	-1.07449	-1.04418	-0.748078	0
Adm2	ENSMUSG00000054136.7	-1.1141	0	-1.13061	0
Klra13-ps	ENSMUSG00000030178.16	-1.14059	-1.19576	-1.89366	0
ENSMUSG00000121179	ENSMUSG00000121179.1	-1.18605	0	0	0
Gipr	ENSMUSG00000030406.8	-1.24641	0	0	0
Htra1	ENSMUSG00000006205.14	-1.24662	-1.35267	-1.32323	0
Prss35	ENSMUSG00000033491.14	-1.25497	0	0	0
Mylk4	ENSMUSG00000044951.18	-1.33849	0	0	-1.83975
Igfbp3	ENSMUSG00000020427.12	-1.4229	-0.945379	-0.794659	0
Cd5l	ENSMUSG00000015854.8	-1.60847	-2.95566	-2.5802	0
Mest	ENSMUSG00000051855.16	-1.73658	-1.12096	-0.559948	0
A2m	ENSMUSG00000030111.10	-2.17197	-1.587	-1.25012	0.34392
Cyp2e1	ENSMUSG00000025479.10	-2.2872	-2.93035	-1.04017	0
