# Supplementary material for: Mediator kinase inhibitors suppress triple-negative breast cancer growth and extend tumor suppression by mTOR and AKT inhibitors
Source: Proc Natl Acad Sci U S A. 2024 Nov 14;121(47):e2414501121. doi: 10.1073/pnas.2414501121 (PMC11588072; doi:10.1073/pnas.2414501121)
Supplement: Supplementary file 8 — Dataset S07 (XLSX) [file pnas.2414501121.sd07.xlsx]

## Sheet: Dataset S7
Dataset S7. Effects of different treatments (logFC) on the 735 stromal (mouse) DEGs affected by long-term (LT) treatment with everolimus.
GeneSymbol	Geneid	EVER_ST__vs__Veh_ST	EVER_LT__vs__Veh_LT	COMB_LT__vs__Veh_LT	SNX_LT__vs__Veh_LT
Cxcl2	ENSMUSG00000058427.11	0	5.38284	5.53364	3.23236
Cxcl3	ENSMUSG00000029379.11	0	4.78598	4.76551	0
Il1a	ENSMUSG00000027399.2	1.7338	3.93159	4.40671	2.72377
Acod1	ENSMUSG00000022126.7	0	3.59799	4.08875	2.60476
Ccl3	ENSMUSG00000000982.6	0	3.42673	3.50328	2.06861
Cstdc4	ENSMUSG00000079597.3	0	3.17349	3.87667	1.80053
Hcar2	ENSMUSG00000045502.7	0	3.15716	4.05828	2.79862
Il1b	ENSMUSG00000027398.14	1.60393	3.15357	3.17691	1.37149
Saa3	ENSMUSG00000040026.9	0	3.05936	3.09583	2.45569
Lcn2	ENSMUSG00000026822.15	0	2.70575	2.32	0
Neb	ENSMUSG00000026950.19	0	2.57645	0	0
Ankrd2	ENSMUSG00000025172.4	0	2.55782	0	-3.05274
Il36g	ENSMUSG00000044103.5	0	2.52327	3.15103	2.13892
Stfa2l1	ENSMUSG00000059657.6	0	2.51923	3.44724	0
Clec4e	ENSMUSG00000030142.11	0	2.48117	2.68905	1.2976
S100a9	ENSMUSG00000056071.13	0	2.33975	3.42553	2.06624
Tnnt1	ENSMUSG00000064179.14	0	2.33316	0	0
Cxcl13	ENSMUSG00000023078.7	1.51267	2.30877	2.09427	0
Nlrp3	ENSMUSG00000032691.15	0	2.28209	2.47672	1.28431
Obscn	ENSMUSG00000061462.19	0	2.25662	0	0
Csf3	ENSMUSG00000038067.3	0	2.2557	1.49549	1.1599
Pdk4	ENSMUSG00000019577.7	0	2.2502	0	0
Myf6	ENSMUSG00000035923.5	0	2.21221	0	0
Aldh1a2	ENSMUSG00000013584.6	0	2.20415	0	0
Ryr1	ENSMUSG00000030592.19	0	2.13621	0	0
Mapt	ENSMUSG00000018411.18	0	2.13366	0	0
Asb5	ENSMUSG00000031519.5	0	2.06187	0	0
Cxcr2	ENSMUSG00000026180.9	0	2.04351	2.81048	1.51649
Ankrd23	ENSMUSG00000067653.13	0	2.04019	0	-2.0828
Gm42417	ENSMUSG00000109510.2	0	2.0355	0	0
Prkag3	ENSMUSG00000006542.14	0	2.02689	0	0
Trem1	ENSMUSG00000042265.14	0.932807	2.02553	2.52929	1.10343
Coro6	ENSMUSG00000020836.16	0	2.01622	0	0
Rab44	ENSMUSG00000064147.8	0	2.01536	2.13134	1.38384
Sln	ENSMUSG00000042045.7	0	2.01309	0	0
Scn5a	ENSMUSG00000032511.18	0	2.00337	1.50836	0
Cxcl5	ENSMUSG00000029371.8	0	1.982	2.26837	1.41008
Kcnq5	ENSMUSG00000028033.17	0	1.97208	0	-1.47181
Tnnc1	ENSMUSG00000091898.9	0	1.95701	0	0
Pdlim3	ENSMUSG00000031636.8	0	1.9569	0	0
Il6	ENSMUSG00000025746.12	0.534999	1.95256	1.43785	0
Zfp612	ENSMUSG00000044676.11	0	1.94815	1.32422	0
Dusp13	ENSMUSG00000021768.16	0	1.92988	0	0
Tuba4a	ENSMUSG00000026202.14	0	1.92679	0	0
Actn3	ENSMUSG00000006457.5	0	1.91814	0	-2.51812
5730419F03Rik	ENSMUSG00000099364.3	0	1.91478	0	0
Synpo2l	ENSMUSG00000039376.14	0	1.91291	0	0
Cap2	ENSMUSG00000021373.17	0	1.89865	0	0
Chil1	ENSMUSG00000064246.11	0.692273	1.89564	1.52544	1.23951
Ppargc1a	ENSMUSG00000029167.14	0	1.89538	1.77893	0
Ano5	ENSMUSG00000055489.9	0	1.87488	0	0
Slpi	ENSMUSG00000017002.15	0.645797	1.87208	1.73566	0
Rrad	ENSMUSG00000031880.8	0	1.8654	0	0
Gm39529	ENSMUSG00000120909.1	0	1.85944	0	0
Cdh15	ENSMUSG00000031962.7	0	1.85744	0	0
Myh7	ENSMUSG00000053093.17	0	1.83988	0	0
Tnnt2	ENSMUSG00000026414.14	0	1.83512	0	0
Myo5c	ENSMUSG00000033590.9	0	1.83005	2.03238	0
Klhl40	ENSMUSG00000074001.4	0	1.82968	0	0
G0s2	ENSMUSG00000009633.4	0	1.8098	1.80706	0
Abcc8	ENSMUSG00000040136.11	0	1.80798	2.21925	0
Sgca	ENSMUSG00000001508.16	0	1.8044	0	0
Hectd2os	ENSMUSG00000087579.9	0	1.8023	0	0
Chrnd	ENSMUSG00000026251.14	0	1.80227	0	0
Mafa	ENSMUSG00000047591.6	0	1.78323	0	0
Sptb	ENSMUSG00000021061.16	0	1.78255	0	-0.915927
Mcemp1	ENSMUSG00000013974.4	1.12685	1.7805	2.30112	0
Rab11fip1	ENSMUSG00000031488.15	0	1.77087	2.00317	0
Sell	ENSMUSG00000026581.15	1.64805	1.76958	2.21775	0
Alpk3	ENSMUSG00000038763.13	0	1.7549	0	0
Acsl6	ENSMUSG00000020333.18	0	1.75432	1.18826	0
Chrna1	ENSMUSG00000027107.4	0	1.75422	0	0
S100a8	ENSMUSG00000056054.10	0	1.75405	2.8964	1.82371
Card14	ENSMUSG00000013483.15	0	1.74663	0	0
Gm44860	ENSMUSG00000109245.2	0	1.72764	1.61484	0
Trim54	ENSMUSG00000062077.15	0	1.72706	0	0
Gpr88	ENSMUSG00000068696.7	0	1.72582	1.96591	0
Osm	ENSMUSG00000058755.4	0	1.72282	1.436	1.11558
Tmem59l	ENSMUSG00000035964.9	0	1.7137	0	0
Rbm24	ENSMUSG00000038132.7	0	1.71253	0	0
Myog	ENSMUSG00000026459.6	0	1.69137	0	0
Trim72	ENSMUSG00000042828.13	0	1.68805	0	0
Nog	ENSMUSG00000048616.5	0	1.67752	0	0
Prob1	ENSMUSG00000073600.6	0	1.66993	0	0
Sh3rf2	ENSMUSG00000057719.12	0	1.66644	1.21323	0
Cavin4	ENSMUSG00000028348.8	0	1.65239	0	0
Camk2b	ENSMUSG00000057897.15	0	1.64763	0	0
Atp1a2	ENSMUSG00000007097.15	0	1.64719	0	-1.10847
Dusp27	ENSMUSG00000026564.10	0	1.64579	0	0
Myod1	ENSMUSG00000009471.5	0	1.63875	0	0
Sgcg	ENSMUSG00000035296.15	0	1.63738	0	0
Ankrd1	ENSMUSG00000024803.10	0	1.63695	0	0
Des	ENSMUSG00000026208.10	0	1.63611	0	0
Dlgap1	ENSMUSG00000003279.18	0	1.63448	0	0
Kcnk12	ENSMUSG00000050138.9	0	1.6279	1.91827	0
Hjv	ENSMUSG00000038403.11	0	1.62217	0	0
Bcl2a1a	ENSMUSG00000102037.2	0.590936	1.60441	1.53127	1.38924
Unc45b	ENSMUSG00000018845.15	0	1.59314	0	0
Slco4a1	ENSMUSG00000038963.16	0	1.58803	1.62395	1.85133
Sorcs1	ENSMUSG00000043531.17	0	1.58058	2.58163	0
Cd24a	ENSMUSG00000047139.10	0	1.57135	0.992204	0
Rbfox1	ENSMUSG00000008658.17	0	1.56719	0	0
Myom2	ENSMUSG00000031461.5	0	1.56577	0	0
Atcayos	ENSMUSG00000085779.2	0	1.54803	0	0
Sync	ENSMUSG00000001333.10	0	1.544	0	0
Limch1	ENSMUSG00000037736.21	0	1.52829	0.69855	0
Adgra1	ENSMUSG00000025475.18	1.22853	1.52657	1.59443	0
Clcn1	ENSMUSG00000029862.17	0	1.52081	0	0
F10	ENSMUSG00000031444.17	0	1.51946	1.58059	0
Vtn	ENSMUSG00000017344.5	0.835584	1.50884	0	-1.17701
Hrh2	ENSMUSG00000034987.5	0.917371	1.50506	1.34485	0
Adprhl1	ENSMUSG00000031448.13	0	1.50468	0	0
Cnksr1	ENSMUSG00000028841.15	0	1.50084	0	0
Eya1	ENSMUSG00000025932.15	0	1.49258	0	0
Gm11716	ENSMUSG00000086298.3	0	1.49233	0	0
Fpr2	ENSMUSG00000052270.8	0	1.48805	2.00615	0
Tacc2	ENSMUSG00000030852.19	0	1.47458	0	0
Gpr84	ENSMUSG00000063234.6	0	1.47385	1.44926	0
Snca	ENSMUSG00000025889.14	0	1.47367	0	0
Ndrg2	ENSMUSG00000004558.16	0	1.4736	0	0
Wipf3	ENSMUSG00000086040.9	1.32956	1.46697	1.64339	0
Arpp21	ENSMUSG00000032503.19	0	1.46041	0	0
Slc7a11	ENSMUSG00000027737.11	0	1.45742	2.73576	1.13173
Olfr810	ENSMUSG00000069421.5	0	1.45255	2.26013	0
Kcnj12	ENSMUSG00000042529.15	0	1.4443	0	0
Coq8a	ENSMUSG00000026489.14	0	1.44336	0	0
Cp	ENSMUSG00000003617.17	0.373761	1.43831	1.25021	0
Klra2	ENSMUSG00000030187.16	0.992407	1.43437	0.834944	0
Tnfaip3	ENSMUSG00000019850.12	0.276323	1.43323	1.61447	1.18876
Gm2830	ENSMUSG00000086567.2	0	1.42913	0	0
Cobl	ENSMUSG00000020173.18	0	1.42841	0	0
Clu	ENSMUSG00000022037.16	0	1.41758	0	0
Samsn1	ENSMUSG00000022876.19	0	1.4099	1.56582	0
Gprc5c	ENSMUSG00000051043.17	0.531306	1.40877	0.507698	0
Chrnb1	ENSMUSG00000041189.10	0	1.40454	0	0
Lincmd1	ENSMUSG00000099906.3	0	1.39878	1.2837	0
Asb16	ENSMUSG00000034768.5	0	1.39079	0	0
Fzd9	ENSMUSG00000049551.3	0	1.38628	0	0
Reln	ENSMUSG00000042453.15	0.87248	1.38514	2.10572	1.37799
F5	ENSMUSG00000026579.9	0	1.3843	1.40324	0
Ccrl2	ENSMUSG00000043953.13	0	1.38192	1.48358	0
Ppp1r26	ENSMUSG00000035829.14	0	1.38054	0	0
Pilrb1	ENSMUSG00000066684.11	0.977307	1.37208	0	0
Cldn2	ENSMUSG00000047230.7	0	1.36961	0	0
Stard10	ENSMUSG00000030688.16	0	1.36943	0	0
Soat2	ENSMUSG00000023045.14	0.69819	1.36863	1.37632	0
Rbm20	ENSMUSG00000043639.16	0	1.36413	0	0
Mybph	ENSMUSG00000042451.13	0	1.36406	0	0
Nos2	ENSMUSG00000020826.10	0	1.35533	0	0
Art5	ENSMUSG00000070424.13	0	1.34666	0	0
Macrod1	ENSMUSG00000036278.8	0	1.34631	0	0
Slc12a5	ENSMUSG00000017740.18	1.07228	1.34398	0	0
Htr1b	ENSMUSG00000049511.6	0.779588	1.34292	1.94976	1.71662
Celsr3	ENSMUSG00000023473.14	0	1.3307	1.13644	0
Wnk2	ENSMUSG00000037989.16	0	1.31901	0	0
Tmem182	ENSMUSG00000079588.4	0	1.31899	0.918173	0
Cxcl14	ENSMUSG00000021508.12	0	1.31731	0.723693	0
Mefv	ENSMUSG00000022534.15	0.647365	1.31632	1.57407	0
Lrtm1	ENSMUSG00000045776.4	0	1.31503	0.945561	0
Ccr1	ENSMUSG00000025804.6	0.897287	1.31277	1.91752	1.06421
Thpo	ENSMUSG00000022847.16	0	1.31018	0	0
Ceacam19	ENSMUSG00000049848.8	0	1.30971	1.37078	0.646033
1200007C13Rik	ENSMUSG00000087684.2	0	1.3081	1.16356	0
Akap6	ENSMUSG00000061603.9	0	1.30338	0	0
Lrrn1	ENSMUSG00000034648.10	0	1.29687	1.46275	0
Acat3	ENSMUSG00000062480.13	0	1.29457	1.58136	1.06867
Ache	ENSMUSG00000023328.15	0.855271	1.29313	0	0
Igfbp5	ENSMUSG00000026185.9	0.659278	1.28607	1.40325	0
Deptor	ENSMUSG00000022419.17	0	1.28413	0.920529	0
Ablim2	ENSMUSG00000029095.18	0	1.27439	0	0
Neurl1a	ENSMUSG00000006435.17	0	1.26759	0	0
Smyd1	ENSMUSG00000055027.18	0	1.26068	0	0
Retnlg	ENSMUSG00000022651.7	0	1.25477	1.82782	1.24004
Gm16576	ENSMUSG00000087543.2	0	1.25048	0	0
C920009B18Rik	ENSMUSG00000097352.8	0	1.24917	1.2511	1.14777
Srpk3	ENSMUSG00000002007.6	0.676105	1.24531	0	0
Bex1	ENSMUSG00000050071.9	0	1.24177	0	0
C030037D09Rik	ENSMUSG00000087574.3	0	1.23909	0	0
Ccdc162	ENSMUSG00000075225.16	0	1.23905	0	0
Pim1	ENSMUSG00000024014.9	0.590869	1.23864	1.23985	0
Notum	ENSMUSG00000042988.11	0	1.23712	1.17015	0
Nr4a3	ENSMUSG00000028341.10	0	1.23353	1.03003	0
Dtna	ENSMUSG00000024302.17	0	1.22653	0	0
Rtn2	ENSMUSG00000030401.17	0	1.2246	0	-0.842352
Tnfsf18	ENSMUSG00000066755.3	0.389808	1.22346	1.84603	0
Homer2	ENSMUSG00000025813.15	0	1.22237	1.45734	0
Syt12	ENSMUSG00000049303.11	0	1.21964	0	0
Atp1b2	ENSMUSG00000041329.14	0	1.21753	0	0
Lsmem2	ENSMUSG00000103409.3	0	1.21313	0	0
Itgb6	ENSMUSG00000026971.16	0	1.21226	0	0
Clstn2	ENSMUSG00000032452.13	0	1.21148	2.21948	1.972
Filip1	ENSMUSG00000034898.18	0	1.20764	0.443731	0
Ifitm1	ENSMUSG00000025491.15	0.500301	1.20745	1.6303	0.866742
Fgf13	ENSMUSG00000031137.18	0	1.20728	0	0
Itga7	ENSMUSG00000025348.11	0	1.20644	0.708793	0
Crlf1	ENSMUSG00000007888.16	0.481254	1.20586	0	0
Shisa2	ENSMUSG00000044461.7	0	1.20465	0	0
Tnip3	ENSMUSG00000044162.13	0.911501	1.20038	1.04135	0
Jph1	ENSMUSG00000042686.6	0	1.19973	0	0
2610037D02Rik	ENSMUSG00000097536.3	0	1.19606	1.49639	0
Lrrc55	ENSMUSG00000075224.11	0.852437	1.19446	1.56155	1.02222
Gm34934	ENSMUSG00000115100.2	0	1.19183	0	0
Slc38a4	ENSMUSG00000022464.15	0	1.19006	0	0
Sorl1	ENSMUSG00000049313.9	0.533215	1.18673	1.70661	0
Piwil2	ENSMUSG00000033644.6	0	1.18532	1.43619	1.06249
Hipk2	ENSMUSG00000061436.16	0	1.17416	1.0237	0
Six2	ENSMUSG00000024134.12	0	1.17129	0	0
Nol3	ENSMUSG00000014776.8	0	1.16956	0	-0.517633
Itgam	ENSMUSG00000030786.19	0.748909	1.16865	1.01707	0
Acvr2b	ENSMUSG00000061393.15	0	1.1671	1.03836	0
Gm12655	ENSMUSG00000087128.9	0	1.16269	1.15379	0
Klrb1b	ENSMUSG00000079298.10	1.42518	1.16043	1.3814	0
Nup210	ENSMUSG00000030091.18	0	1.15761	0.537604	0
Il1rn	ENSMUSG00000026981.16	0	1.15554	1.40135	1.48011
Myh14	ENSMUSG00000030739.19	0	1.15461	0	0
Chrng	ENSMUSG00000026253.15	0	1.1513	0	0
Slc4a1	ENSMUSG00000006574.16	0	1.15059	0	0
Yipf7	ENSMUSG00000029158.10	0	1.14682	0	0
Gm3716	ENSMUSG00000105402.6	0	1.13198	0	0
Cand2	ENSMUSG00000030319.9	0	1.11973	0	0
Sirpb1b	ENSMUSG00000095028.7	0.905781	1.11913	1.22221	0
Gm49368	ENSMUSG00000108596.2	0.81335	1.11339	1.14584	0
Cd244a	ENSMUSG00000004709.15	0	1.10993	1.5883	0
Cass4	ENSMUSG00000074570.15	0.638547	1.10825	1.40591	0
Jaml	ENSMUSG00000048534.8	0.757311	1.10661	1.43247	0
Mxd1	ENSMUSG00000001156.10	0	1.10347	1.70572	0.895009
Amot	ENSMUSG00000041688.17	0	1.10196	0	0
Rbm38	ENSMUSG00000027510.18	0	1.09967	0	0
Padi2	ENSMUSG00000028927.7	0	1.09852	0.819306	0
Lypd1	ENSMUSG00000026344.10	0	1.0975	1.5361	0
Dapk2	ENSMUSG00000032380.10	0	1.09596	0	0
Apoc2	ENSMUSG00000002992.18	0	1.09351	1.22187	0
Tpd52l1	ENSMUSG00000000296.9	0	1.09227	0	0
Stat4	ENSMUSG00000062939.12	0	1.08884	1.22422	0
Mmp9	ENSMUSG00000017737.3	1.05484	1.08485	1.82386	2.2227
Chchd10	ENSMUSG00000049422.8	0	1.08338	0	0
Cacnb1	ENSMUSG00000020882.18	0	1.07902	0	-0.763823
Kcna3	ENSMUSG00000047959.5	0	1.07771	0.634621	0
Map3k20	ENSMUSG00000004085.15	0	1.07666	0	0
Rasgrp1	ENSMUSG00000027347.19	0	1.07092	1.17438	0
Extl1	ENSMUSG00000028838.12	0	1.06808	0	0
Itgal	ENSMUSG00000030830.19	0.744089	1.06574	1.09908	0
Nr4a1	ENSMUSG00000023034.8	0	1.06237	0.839416	0
Frzb	ENSMUSG00000027004.4	0.944764	1.06188	0	0
Kcnj11	ENSMUSG00000096146.3	0	1.05845	0	-2.39354
Igdcc4	ENSMUSG00000032816.16	0	1.05552	0.649709	0
Cebpb	ENSMUSG00000056501.4	0.326958	1.05286	0.923642	0
Mirt2	ENSMUSG00000115946.3	0	1.04392	2.29362	0
Sema4d	ENSMUSG00000021451.17	0	1.04221	0	0
Traf3ip3	ENSMUSG00000037318.11	0	1.03969	0	0
Cd74	ENSMUSG00000024610.16	1.14811	1.03807	1.27374	0
Artn	ENSMUSG00000028539.15	0.956822	1.03108	1.24556	0
Kcnh1	ENSMUSG00000058248.13	0	1.03045	1.05198	0
Sec31b	ENSMUSG00000051984.14	0	1.03016	0	0
Sirpb1a	ENSMUSG00000095788.7	0	1.02741	1.17056	0
Gbx2	ENSMUSG00000034486.9	0	1.02649	0	0
Ndnf	ENSMUSG00000049001.6	0.946948	1.02291	1.38388	0
Gad1-ps	ENSMUSG00000090665.3	0	1.0175	1.5829	0
Npr3	ENSMUSG00000022206.8	0	1.01045	1.82306	1.15621
Tmem38b	ENSMUSG00000028420.14	0	1.00359	0.532278	0
Kcnb1	ENSMUSG00000050556.10	0	0.996091	0	0
H2-Aa	ENSMUSG00000036594.16	1.02187	0.994232	1.16872	0
Egln3	ENSMUSG00000035105.6	0	0.99055	0	0.945863
Lsr	ENSMUSG00000001247.17	0.830805	0.985336	1.43836	0
Gadd45a	ENSMUSG00000036390.9	0	0.983333	0.478275	0
Sirpb1c	ENSMUSG00000074677.12	0	0.98011	1.08398	0
Retreg1	ENSMUSG00000022270.17	0	0.9793	0.596075	0
Fos	ENSMUSG00000021250.14	0	0.978813	0.722757	0
H2-Eb1	ENSMUSG00000060586.12	0.94924	0.975654	1.24599	0
Pstpip2	ENSMUSG00000025429.10	0.470853	0.970648	0	0
Lpl	ENSMUSG00000015568.17	0	0.969593	0	0
Me3	ENSMUSG00000030621.18	0	0.967152	0	0
Hspb3	ENSMUSG00000051456.5	0	0.96367	0	0
Gm44511	ENSMUSG00000107872.3	0.714162	0.96339	1.34516	0
Adgre4	ENSMUSG00000032915.7	0.96855	0.959018	0.894902	0
Plekhb1	ENSMUSG00000030701.18	0	0.958727	0	0
Tnfsf11	ENSMUSG00000022015.9	0	0.957776	0.829496	0
Tarsl2	ENSMUSG00000030515.10	0	0.950154	0	0
Gstp2	ENSMUSG00000038155.12	0	0.949863	0	0
Sod2	ENSMUSG00000006818.6	0.325377	0.942809	1.0844	0.657089
Aif1l	ENSMUSG00000001864.14	0	0.939917	0	0
Gdf6	ENSMUSG00000051279.3	0	0.937005	0	0
Ampd3	ENSMUSG00000005686.18	0	0.936447	0.48105	0
Usp28	ENSMUSG00000032267.9	0	0.935602	0	0
Rrp12	ENSMUSG00000035049.5	0	0.933782	0	0
Il18rap	ENSMUSG00000026068.12	0	0.929219	1.46175	0
ENSMUSG00000120732	ENSMUSG00000120732.1	0	0.927917	0	0
Cystm1	ENSMUSG00000046727.14	0	0.927818	0	0
C3	ENSMUSG00000024164.16	0.843013	0.927325	0.316493	0
Lmo7	ENSMUSG00000033060.17	0	0.926382	0	0
Cytip	ENSMUSG00000026832.13	0.6826	0.924324	1.12035	0
Myl4	ENSMUSG00000061086.13	0	0.920161	0	0
Maml3	ENSMUSG00000061143.16	0	0.918789	0	0
Pilra	ENSMUSG00000046245.14	0	0.916139	0.861939	0
Spata24	ENSMUSG00000024352.13	0	0.91381	0	0
Capn3	ENSMUSG00000079110.13	0	0.913458	0	0
Ccl2	ENSMUSG00000035385.6	0.749966	0.91338	1.05062	0
Pacsin3	ENSMUSG00000027257.14	0	0.909271	0	0
H2-Ab1	ENSMUSG00000073421.7	0.93552	0.907787	1.17286	0
Ankrd10	ENSMUSG00000031508.15	0	0.898968	0.625867	0
Trim30b	ENSMUSG00000052749.10	0.643106	0.893932	1.39507	0
Cpeb3	ENSMUSG00000039652.17	0	0.893273	0	0
Alas2	ENSMUSG00000025270.14	0	0.888769	0	0
Lyrm9	ENSMUSG00000072640.12	0	0.887613	0	0
Gm13889	ENSMUSG00000087006.4	0	0.887354	0	0
Bend4	ENSMUSG00000092060.5	0	0.884791	0	0
Egr1	ENSMUSG00000038418.8	0	0.882342	0.295547	0
Pilrb2	ENSMUSG00000066682.12	0.622509	0.880428	0.648482	0
Dbx2	ENSMUSG00000045608.8	0	0.876569	0.993146	0
Siglece	ENSMUSG00000030474.10	0.842185	0.875988	0.999175	0
Acyp2	ENSMUSG00000060923.6	0	0.875201	0	0
ENSMUSG00000120081	ENSMUSG00000120081.1	0	0.875177	0	0
Epb41	ENSMUSG00000028906.18	0	0.864655	0.679863	0
Cd274	ENSMUSG00000016496.8	0	0.863837	1.30936	1.00296
Pgap4	ENSMUSG00000039611.3	0	0.85932	0	0
Il1r2	ENSMUSG00000026073.14	1.07473	0.859148	1.72031	1.52881
Ybx3	ENSMUSG00000030189.16	0	0.856353	0	0
Cep126	ENSMUSG00000040729.9	0	0.854521	1.30647	0
Hspb8	ENSMUSG00000041548.5	0	0.852904	0	0
Mef2c	ENSMUSG00000005583.17	0	0.852333	0	0
Egr2	ENSMUSG00000037868.16	0.364018	0.848414	0	0.89212
Ptprn	ENSMUSG00000026204.16	0	0.848303	0	0
Dusp5	ENSMUSG00000034765.7	0	0.848113	0.798498	0
Lilrb4a	ENSMUSG00000112148.2	0	0.840025	1.06978	0.673869
Gm31718	ENSMUSG00000110697.3	0	0.839962	1.58625	0
Tdrkh	ENSMUSG00000041912.13	0	0.833257	0	0
Cbx7	ENSMUSG00000053411.17	0.635773	0.831294	1.21364	0
Itgb8	ENSMUSG00000025321.15	0.876959	0.829545	1.39821	0
Phlda1	ENSMUSG00000020205.9	0	0.828898	0	0
Csf3r	ENSMUSG00000028859.15	0	0.82775	1.15252	0.505518
Meox1	ENSMUSG00000001493.10	0.784903	0.824143	1.13982	0
Zswim4	ENSMUSG00000035671.7	0.376696	0.823655	0.822608	0.576822
Ggnbp1	ENSMUSG00000048731.16	0	0.822837	1.12982	0
Cdh23	ENSMUSG00000012819.17	0	0.820779	0.860576	0
Kif21a	ENSMUSG00000022629.18	0	0.820468	0.534474	0
Gm12503	ENSMUSG00000087326.2	0	0.817	0	0
H2-DMa	ENSMUSG00000037649.11	0.577904	0.815363	0.679828	0.483719
Saa1	ENSMUSG00000074115.6	0	0.814281	1.24073	0
Zfp618	ENSMUSG00000028358.16	0	0.812726	0.700283	0
Nes	ENSMUSG00000004891.17	0	0.810365	0	0
Mapk4	ENSMUSG00000024558.13	0	0.809241	0	0
Gm16754	ENSMUSG00000097439.8	0	0.805922	0	0
Cfl2	ENSMUSG00000062929.9	0	0.803272	0	-0.585131
Cacna1e	ENSMUSG00000004110.18	1.10674	0.800454	1.77506	0
Tead4	ENSMUSG00000030353.16	0	0.799211	0	0
ENSMUSG00002075257	ENSMUSG00002075257.1	0	0.798173	0	0
Pdk2	ENSMUSG00000038967.14	0	0.796467	0	0
Btg2	ENSMUSG00000020423.7	0	0.796315	0.769294	0
Arvcf	ENSMUSG00000118669.2	0	0.79559	0	0
Gldn	ENSMUSG00000046167.6	0	0.794638	0	0
Fgr	ENSMUSG00000028874.15	0.661848	0.794105	1.13626	0
Gm48065	ENSMUSG00000111116.2	0	0.793987	0.96723	1.0949
Ccl12	ENSMUSG00000035352.4	0	0.7939	0	0
Fgf2	ENSMUSG00000037225.14	0	0.792218	0.859459	0
Slc16a1	ENSMUSG00000032902.2	0	0.785213	0.610638	0
Lilra5	ENSMUSG00000070873.6	0.754096	0.782934	1.0908	0
Ntng2	ENSMUSG00000035513.20	0	0.781662	0.840707	0
Ankrd33b	ENSMUSG00000022237.18	0	0.778957	1.23629	0
Kdm6b	ENSMUSG00000018476.8	0	0.772113	1.04377	0
Ptgs2	ENSMUSG00000032487.9	0	0.771889	0	0
Whrn	ENSMUSG00000039137.19	0	0.769555	0.713331	0.5271
Pi15	ENSMUSG00000067780.4	0	0.766928	0.947633	1.03959
Socs3	ENSMUSG00000053113.4	0	0.766506	0	0
Nfkbiz	ENSMUSG00000035356.18	0.323377	0.766115	0.86417	0
Dmd	ENSMUSG00000045103.20	0	0.763847	0.594985	0
Slc20a1	ENSMUSG00000027397.15	0.898016	0.762758	0.804158	0
Irs2	ENSMUSG00000038894.8	0	0.754294	0.802788	0
Gm28661	ENSMUSG00000102070.2	0	0.750163	0	0
Lama5	ENSMUSG00000015647.10	0	0.749247	0.504073	0
Cxcl12	ENSMUSG00000061353.12	0.613099	0.74594	0.848316	0
Ereg	ENSMUSG00000029377.6	0.997113	0.745452	0	0
Micall2	ENSMUSG00000036718.18	0	0.739249	0	0
Fbxo32	ENSMUSG00000022358.8	0	0.73905	0.459796	0
Pde4b	ENSMUSG00000028525.17	0	0.737234	0.429722	0
Miga1	ENSMUSG00000054942.14	0	0.735786	0	0
Bcl7a	ENSMUSG00000029438.10	0	0.73323	0.497155	0
2310015A10Rik	ENSMUSG00000097729.4	0	0.731683	0.619107	0
Lmcd1	ENSMUSG00000057604.10	0	0.730526	0.680564	0
Nfe2l1	ENSMUSG00000038615.18	0	0.730194	0.232014	0
Rffl	ENSMUSG00000020696.19	0	0.729567	0.74687	0
Lcor	ENSMUSG00000025019.18	0	0.728829	0.621788	0
Tgm1	ENSMUSG00000022218.17	0	0.725918	0	0
Nptx2	ENSMUSG00000059991.8	0	0.724941	0.928335	0
Bdnf	ENSMUSG00000048482.15	0.32203	0.724401	0	0
Fam78b	ENSMUSG00000060568.15	0	0.721203	0.514941	0
Ahr	ENSMUSG00000019256.18	0.479154	0.719865	0.855102	0
Rnf157	ENSMUSG00000052949.15	0	0.716265	0	0
Tmem176a	ENSMUSG00000023367.15	0	0.714348	0.490029	0
Nr3c2	ENSMUSG00000031618.14	0	0.713116	0.873143	0
Ier3	ENSMUSG00000003541.7	0	0.712635	0	0
Ipo13	ENSMUSG00000033365.15	0	0.709574	0	0
Gm5150	ENSMUSG00000078780.8	0	0.708815	1.00608	0
Ccr2	ENSMUSG00000049103.15	0.761431	0.70611	1.07495	-0.507702
Pnrc1	ENSMUSG00000040128.10	0	0.703006	0.485003	0.434916
Bin2	ENSMUSG00000098112.9	0.289334	0.701401	0	0
Csmd1	ENSMUSG00000060924.16	0	0.69737	1.37115	0
Gm13340	ENSMUSG00000083563.2	0	0.69612	0.533903	0
Ppm1l	ENSMUSG00000027784.11	0	0.695124	0.561341	0
Runx3	ENSMUSG00000070691.11	0	0.69508	0.608219	0.710586
Junb	ENSMUSG00000052837.8	0	0.693352	0.549606	0
Npas2	ENSMUSG00000026077.16	1.00284	0.693106	0	1.62607
Rabgef1	ENSMUSG00000025340.15	0	0.692615	0.382358	0.44802
Dnajb2	ENSMUSG00000026203.17	0.34038	0.692504	0	0
Hsd11b1	ENSMUSG00000016194.15	0	0.69245	0.872506	0
Dusp1	ENSMUSG00000024190.8	0	0.689473	0.92959	0
Fyco1	ENSMUSG00000025241.17	0.2652	0.688948	0.382091	0
Csrnp1	ENSMUSG00000032515.9	0	0.687104	1.46386	0.855173
4930581F22Rik	ENSMUSG00000070315.14	0	0.686925	0.874919	0
Zc3h12a	ENSMUSG00000042677.8	0.196283	0.684485	0.81631	0.595158
Spata13	ENSMUSG00000021990.17	0	0.683485	0.929055	0
Ktn1	ENSMUSG00000021843.18	0	0.681115	0.170451	0
Malt1	ENSMUSG00000032688.10	0.374737	0.680689	0.943148	0.615608
Nol4l	ENSMUSG00000061411.13	0	0.679479	0	0
Gm28437	ENSMUSG00000101111.2	0	0.676409	0	0
H2-DMb2	ENSMUSG00000037548.16	0.723358	0.6737	0.717816	0
Gpr132	ENSMUSG00000021298.9	0.531739	0.673487	0.966849	0
Map1lc3a	ENSMUSG00000027602.10	0.3646	0.672659	0	0
Carns1	ENSMUSG00000075289.6	0	0.672305	0.793484	0
Prkg1	ENSMUSG00000052920.17	0	0.667935	0	0
Lnpk	ENSMUSG00000009207.16	0	0.667865	0	0
Cx3cr1	ENSMUSG00000052336.8	0.392457	0.667053	1.13	0.946476
Mfn2	ENSMUSG00000029020.14	0	0.665236	0	0
Twnk	ENSMUSG00000025209.6	0	0.665063	0	0
Ddr1	ENSMUSG00000003534.18	0	0.6649	0	0
Pag1	ENSMUSG00000027508.16	0	0.66416	0.723839	0
Ank3	ENSMUSG00000069601.15	0	0.664095	0	0
Togaram2	ENSMUSG00000045761.17	0	0.66329	0	0
Rab11fip3	ENSMUSG00000037098.19	0	0.66275	0	0
Pnpla2	ENSMUSG00000025509.16	0	0.660504	0	0
Usf3	ENSMUSG00000068284.15	0	0.658665	0.497154	0
Rgs16	ENSMUSG00000026475.8	0	0.658412	0	0
Gm11613	ENSMUSG00000085586.3	0	0.658035	0	0
H2-DMb1	ENSMUSG00000079547.5	0.822433	0.657663	1.0603	0
Tpt1-ps3	ENSMUSG00000084319.4	0.348272	0.656691	0.497015	0
Fbxo31	ENSMUSG00000052934.15	0	0.653886	0	0
Nt5e	ENSMUSG00000032420.9	0.49288	0.653615	0.810366	0.90653
Nfkbie	ENSMUSG00000023947.9	0.331614	0.652233	0.734541	0
Lrba	ENSMUSG00000028080.17	0	0.650371	0.629481	0
Wfs1	ENSMUSG00000039474.14	0	0.649539	0	0
Slc20a2	ENSMUSG00000037656.10	0	0.649157	0	0
Svil	ENSMUSG00000024236.19	0	0.648897	0.638552	0
Csf2rb	ENSMUSG00000071713.7	0.241316	0.647758	0.780851	0
Cd82	ENSMUSG00000027215.14	0.442078	0.646486	0.315702	0
Creg2	ENSMUSG00000050967.6	0	0.645356	1.00202	1.08193
Adam11	ENSMUSG00000020926.17	0	0.645308	0	0
Fyb	ENSMUSG00000022148.17	0.458954	0.644375	0	0
Cd33	ENSMUSG00000004609.12	0.395241	0.643501	1.26873	0
Fmnl1	ENSMUSG00000055805.16	0.28739	0.643096	0.851682	0.441966
Rps6ka5	ENSMUSG00000021180.10	0.453945	0.642295	0.813271	0
Pdpr	ENSMUSG00000033624.11	0	0.64014	0.847038	0
Slamf9	ENSMUSG00000026548.5	0.522982	0.639331	0	0
Iffo1	ENSMUSG00000038271.18	0	0.637891	0	0
Dio3	ENSMUSG00000075707.7	0.664819	0.636968	0	0
Pde4d	ENSMUSG00000021699.18	0	0.633294	0.493023	0
Tmem170b	ENSMUSG00000087370.4	0	0.633217	0.534355	0
Syne1	ENSMUSG00000096054.4	0	0.630458	0.733182	0
Arntl	ENSMUSG00000055116.9	0.731787	0.627676	0	1.14119
Fst	ENSMUSG00000021765.10	0.485244	0.624841	0.491843	0
Relt	ENSMUSG00000008318.11	0.459376	0.623757	0	0
Dusp16	ENSMUSG00000030203.18	0	0.622131	0.887792	0.502195
Fth1	ENSMUSG00000024661.8	0.346804	0.620494	0.397025	0
Clec7a	ENSMUSG00000079293.13	0	0.619062	1.27289	0.78615
Bcam	ENSMUSG00000002980.15	0	0.618726	0	0
Ccl7	ENSMUSG00000035373.3	0	0.618433	0.985648	0
Cacna2d1	ENSMUSG00000040118.16	0	0.617022	0	0
Birc3	ENSMUSG00000032000.18	0	0.616846	0.832052	0
Ifrd1	ENSMUSG00000001627.13	0	0.616771	0.654103	0
Pink1	ENSMUSG00000028756.13	0.288249	0.605898	0.380993	0
Hk2	ENSMUSG00000000628.11	0	0.605398	0	0
Tnfrsf1b	ENSMUSG00000028599.11	0	0.604423	0.846128	0.249898
Chd7	ENSMUSG00000041235.13	0	0.603898	1.02307	0.504473
Tnip1	ENSMUSG00000020400.18	0.387529	0.603675	0.531013	0
4833418N02Rik	ENSMUSG00000085287.10	0	0.602039	0.741832	0
Cox7a2l	ENSMUSG00000024248.15	0.426134	0.601654	0.578203	0
Bbs2	ENSMUSG00000031755.7	0	0.598892	0.862592	0
Ppp2r3a	ENSMUSG00000043154.16	0	0.596085	0	0
Stard7	ENSMUSG00000027367.17	0	0.596072	0.397851	0
Cdkn1a	ENSMUSG00000023067.15	0	0.592396	0.314133	0.455797
Atp6v0e2	ENSMUSG00000039347.8	0	0.590687	0	0
Akr7a5	ENSMUSG00000028743.8	0	0.590365	0	0
Polr1b	ENSMUSG00000027395.16	0	0.586388	0	0
Iqsec3	ENSMUSG00000040797.17	0	0.585978	0.957547	0
Trib1	ENSMUSG00000032501.10	0	0.585776	0.554526	0
Ifi203	ENSMUSG00000039997.17	-0.341235	-0.587057	-0.508019	0
Hacd4	ENSMUSG00000028497.13	-0.370162	-0.587958	-0.800617	0
Fkbp1b	ENSMUSG00000020635.9	0	-0.588528	-0.990941	0
Capg	ENSMUSG00000056737.15	0	-0.588695	-0.519021	0
Pls3	ENSMUSG00000016382.16	-0.352392	-0.589018	-0.358583	0
Cd200r1	ENSMUSG00000022667.19	0	-0.589455	0	0
Olfml2b	ENSMUSG00000038463.9	0	-0.589523	-0.289749	0
Top2a	ENSMUSG00000020914.18	-0.789338	-0.590707	-0.952189	0
Fhl2	ENSMUSG00000008136.15	-0.422766	-0.591331	0	0
Cenpt	ENSMUSG00000036672.6	0	-0.593752	-0.38341	0
Plod1	ENSMUSG00000019055.16	-0.550998	-0.596838	-0.81813	0
Gen1	ENSMUSG00000051235.11	0	-0.597319	-0.754019	0
Ddah1	ENSMUSG00000028194.16	-0.484512	-0.600383	0	0
Gja4	ENSMUSG00000050234.8	-0.734438	-0.600853	0	0
Gja5	ENSMUSG00000057123.15	-0.685833	-0.603188	0	0
Praf2	ENSMUSG00000031149.8	0	-0.603936	-0.702471	0
Cd276	ENSMUSG00000035914.12	0	-0.605587	-0.440999	0
Kcp	ENSMUSG00000059022.16	0	-0.605805	0	0
Spats2l	ENSMUSG00000038305.16	0	-0.60653	0	0.483575
Slfn5	ENSMUSG00000054404.14	0	-0.606867	-0.205085	0
Fstl1	ENSMUSG00000022816.12	0	-0.608447	0	0
Idh1	ENSMUSG00000025950.17	0	-0.612121	0	0
Cnrip1	ENSMUSG00000044629.6	0	-0.618565	-0.586264	0
Samd9l	ENSMUSG00000047735.15	-0.355338	-0.619504	-0.346239	0
Dbf4	ENSMUSG00000002297.17	0	-0.620083	-0.576089	0
Fkbp14	ENSMUSG00000038074.17	0	-0.620725	-0.497099	-0.565879
Col18a1	ENSMUSG00000001435.16	-0.276267	-0.62121	-0.488634	0
Gpr137b	ENSMUSG00000021306.12	0	-0.621286	-0.408253	0.557057
Mad2l1	ENSMUSG00000029910.15	-0.544987	-0.621537	-1.02517	-0.559679
Nostrin	ENSMUSG00000034738.9	0	-0.624503	0	0
Ndufa4l2	ENSMUSG00000040280.11	-0.639476	-0.629567	-1.57554	0
L3hypdh	ENSMUSG00000019718.9	0	-0.629702	0	-0.530368
Gbp3	ENSMUSG00000028268.15	0	-0.630377	-0.37313	0
Clec12a	ENSMUSG00000053063.12	0	-0.632795	-0.800858	0
Pdgfc	ENSMUSG00000028019.10	0	-0.636906	-0.629921	0
Pheta2	ENSMUSG00000049687.6	0	-0.642341	0	0
Hpgds	ENSMUSG00000029919.6	0	-0.643979	-0.600022	0
Ulbp1	ENSMUSG00000079685.11	0	-0.645074	-0.837398	0
Arhgap19	ENSMUSG00000025154.16	-0.356	-0.645256	0	0
Ppic	ENSMUSG00000024538.9	-0.581781	-0.646221	-0.201852	0.343601
Trim2	ENSMUSG00000027993.17	0	-0.646261	0	0
Mthfd1l	ENSMUSG00000040675.18	-0.678935	-0.653633	-0.394802	0
Glipr1	ENSMUSG00000056888.12	0	-0.65569	-0.603964	0
Casp1	ENSMUSG00000025888.7	0	-0.655829	0	0
Bok	ENSMUSG00000026278.15	-0.524219	-0.656079	-0.523144	0
Fzd2	ENSMUSG00000050288.7	0	-0.657119	-0.326359	0
Apol9b	ENSMUSG00000068246.7	0	-0.657873	0	0
Lvrn	ENSMUSG00000024481.6	0	-0.659258	0	1.83732
Csrp2	ENSMUSG00000020186.8	-0.42024	-0.660705	0	0
Sema3c	ENSMUSG00000028780.14	0	-0.663796	0	0
Gm8615	ENSMUSG00000024437.7	0	-0.664903	-0.813448	0
Thbs2	ENSMUSG00000023885.10	-0.61387	-0.667631	0	0.583167
Wdr76	ENSMUSG00000027242.15	0	-0.670079	0	0
Rhod	ENSMUSG00000041845.12	-0.563667	-0.67038	0	0
Mlkl	ENSMUSG00000012519.15	-0.67559	-0.670431	-0.502776	0
Igtp	ENSMUSG00000078853.9	0	-0.671185	-0.687365	0
Laptm4b	ENSMUSG00000022257.5	-0.208192	-0.672152	-0.401436	0
Lyplal1	ENSMUSG00000039246.9	0	-0.675085	-0.569132	0
Selenbp1	ENSMUSG00000068874.14	-0.470401	-0.677023	-0.704079	0
Ms4a7	ENSMUSG00000024672.12	0	-0.67735	0	0.799387
Ccn4	ENSMUSG00000005124.11	-0.392263	-0.677624	0	0
Oxct1	ENSMUSG00000022186.15	0	-0.677919	-0.561987	0
Srpx	ENSMUSG00000090084.8	0	-0.681116	-0.475301	-0.452271
Mfap5	ENSMUSG00000030116.15	0	-0.684524	0	0
Fkbp10	ENSMUSG00000001555.11	0	-0.688773	-0.541913	0
Cd109	ENSMUSG00000046186.9	0	-0.689901	-0.704847	0
Gpx8	ENSMUSG00000021760.6	0	-0.689941	-0.597955	0
Oasl2	ENSMUSG00000029561.18	0	-0.692331	0	0
Sparc	ENSMUSG00000018593.14	0	-0.696275	-0.380596	0
Adcy3	ENSMUSG00000020654.16	0	-0.697328	-0.552765	0
Nox4	ENSMUSG00000030562.18	-0.359152	-0.697434	0	0
Gxylt2	ENSMUSG00000030074.10	-0.74576	-0.698414	0	0
Pigz	ENSMUSG00000045625.6	0	-0.699153	-0.836403	0
Prrt2	ENSMUSG00000045114.11	0	-0.699503	0	0
Sh3bgrl2	ENSMUSG00000032261.17	0	-0.704198	-0.786062	0
Trpv4	ENSMUSG00000014158.13	0	-0.704905	0	0
Syngr1	ENSMUSG00000022415.13	-0.908158	-0.706967	0	0.669136
Gzme	ENSMUSG00000022156.9	0	-0.71079	0	0
Ifi47	ENSMUSG00000078920.4	0	-0.71475	0	0
Ndrg4	ENSMUSG00000036564.18	0	-0.7164	0	0
Gpsm2	ENSMUSG00000027883.16	0	-0.724267	0	0
Xaf1	ENSMUSG00000040483.16	0	-0.72718	-0.505249	0
Stk26	ENSMUSG00000031112.11	0	-0.727549	0	0
Map6	ENSMUSG00000055407.15	0	-0.727658	0	0
Cd180	ENSMUSG00000021624.10	0	-0.727935	-0.916151	0
Npl	ENSMUSG00000042684.9	-0.284363	-0.728179	-0.488224	0
Il18bp	ENSMUSG00000070427.5	-0.682067	-0.734052	-0.930572	0
Lsp1	ENSMUSG00000018819.11	-0.489869	-0.735563	-0.422198	0
C1qtnf2	ENSMUSG00000046491.11	0	-0.740438	0	0
Mfap2	ENSMUSG00000060572.18	0	-0.742343	0	0
Serpinh1	ENSMUSG00000070436.13	-0.285278	-0.748556	-0.741816	0
Plac8	ENSMUSG00000029322.13	0	-0.750641	0	0
Ifi44	ENSMUSG00000028037.14	0	-0.750944	-0.60168	0
Trim59	ENSMUSG00000034317.15	0	-0.751451	-1.05933	0
Cd68	ENSMUSG00000018774.14	-0.435159	-0.753709	-0.676659	0
Anln	ENSMUSG00000036777.9	0	-0.754067	-0.526297	0
Slc16a14	ENSMUSG00000026220.7	0	-0.763922	0	0
Gm11127	ENSMUSG00000079492.3	0	-0.764823	-0.626345	0
Trim34a	ENSMUSG00000056144.15	0	-0.765628	-0.611793	0
Gpt2	ENSMUSG00000031700.12	0	-0.767733	-0.678201	0
Gabrb3	ENSMUSG00000033676.14	-0.463809	-0.768063	0	0
Mertk	ENSMUSG00000014361.6	-0.623687	-0.770085	-0.449361	0
Il33	ENSMUSG00000024810.17	-0.355402	-0.772668	-0.574489	-0.799992
Grin2d	ENSMUSG00000002771.13	0	-0.772949	0	0
Racgap1	ENSMUSG00000023015.15	-0.35728	-0.773961	-0.580869	0
Slc46a1	ENSMUSG00000020829.10	0	-0.788507	-0.622322	0
Grb10	ENSMUSG00000020176.18	-0.744233	-0.789852	-0.812639	0
Trac	ENSMUSG00000076928.6	0	-0.796086	0	0
Cys1	ENSMUSG00000062563.16	-0.7373	-0.796499	0	-0.850259
Cd248	ENSMUSG00000056481.8	0	-0.79711	-0.612848	0
Slfn9	ENSMUSG00000069793.13	-0.280068	-0.800352	-0.475049	0
Ddx60	ENSMUSG00000037921.16	-0.385225	-0.801872	-0.426555	0
Col5a1	ENSMUSG00000026837.17	-0.486509	-0.803983	-0.473433	0
Pcolce	ENSMUSG00000029718.15	0	-0.809286	-1.01598	-0.589369
Adam23	ENSMUSG00000025964.16	-0.560486	-0.813379	-0.547327	0
Dcaf12l1	ENSMUSG00000045284.10	0	-0.813513	0	0
Greb1	ENSMUSG00000036523.17	-0.741893	-0.81526	-1.02985	0
Rrm2	ENSMUSG00000020649.12	-0.59035	-0.817757	-1.07237	0
Gm20559	ENSMUSG00000106734.5	0	-0.819228	-0.341062	0
Ada	ENSMUSG00000017697.4	-0.557065	-0.82073	0	0
Insc	ENSMUSG00000048782.17	0	-0.824252	-0.736417	0
Apcdd1	ENSMUSG00000071847.14	0	-0.827356	0	0
Irgm2	ENSMUSG00000069874.8	0	-0.827501	-0.392251	0
Ednrb	ENSMUSG00000022122.16	0	-0.829131	-0.735316	-0.574354
Flrt2	ENSMUSG00000047414.7	0	-0.832474	0	0
Gpx7	ENSMUSG00000028597.12	-0.468592	-0.833332	-0.674136	0
Spc25	ENSMUSG00000005233.17	-0.746017	-0.833753	-1.15581	0
Slc27a3	ENSMUSG00000027932.15	0	-0.839578	0	0
Plagl1	ENSMUSG00000019817.19	0	-0.841305	0	0
Mmp14	ENSMUSG00000000957.12	-0.602272	-0.844165	-0.227847	0.625077
Col3a1	ENSMUSG00000026043.19	0	-0.845525	0	-0.703653
Sema3a	ENSMUSG00000028883.20	0	-0.84614	0	0
Oas1a	ENSMUSG00000052776.11	0	-0.849748	-0.86297	0
Cdk1	ENSMUSG00000019942.14	-0.927935	-0.852066	-1.36647	0
Psat1	ENSMUSG00000024640.10	0	-0.858517	-0.835149	0
Ankrd29	ENSMUSG00000057766.15	0	-0.859028	-0.517048	0
Gpr162	ENSMUSG00000038390.12	0	-0.865401	0	0
Fam171b	ENSMUSG00000048388.4	0	-0.867246	0	0
Dnm1	ENSMUSG00000026825.18	0	-0.871637	0	0
Ifi202b	ENSMUSG00000026535.10	0	-0.875103	0	0
Mmp23	ENSMUSG00000029061.3	0	-0.878034	-0.692805	0
Ncaph	ENSMUSG00000034906.16	-0.632899	-0.881041	-0.865687	0
Gm6548	ENSMUSG00000091549.2	0	-0.885069	-0.520689	0
Kpna2	ENSMUSG00000018362.15	-0.400055	-0.887613	-0.742182	0
Nusap1	ENSMUSG00000027306.16	0	-0.89171	-1.00175	0
Oas2	ENSMUSG00000032690.17	0	-0.892304	-0.52111	0
Slc6a7	ENSMUSG00000052026.9	0	-0.893673	0	1.07795
Gm12250	ENSMUSG00000082292.4	-0.603422	-0.89809	0	0
Grip2	ENSMUSG00000030098.16	0	-0.899191	-1.24366	0
Hmmr	ENSMUSG00000020330.17	-0.738377	-0.900201	-1.23992	0
Adam12	ENSMUSG00000054555.12	-0.710195	-0.900536	0	0
Stmn4	ENSMUSG00000022044.15	-0.989147	-0.907143	-0.811862	0
St6galnac5	ENSMUSG00000039037.6	0	-0.910927	0	0
Gm42528	ENSMUSG00000107134.2	0	-0.911594	0	0
Col6a2	ENSMUSG00000020241.14	0	-0.915755	0	0
Ecm2	ENSMUSG00000043631.9	0	-0.915869	0	-0.653569
Bcat1	ENSMUSG00000030268.18	0	-0.918898	-0.842555	0
Pramel13	ENSMUSG00000028591.12	0	-0.919227	0	0
Syt8	ENSMUSG00000031098.19	0	-0.921402	0	0
Galnt6	ENSMUSG00000037280.13	-0.454919	-0.922713	-0.75396	0
Nrep	ENSMUSG00000042834.16	0	-0.925301	0	0.677453
Stard8	ENSMUSG00000031216.14	-0.230673	-0.927618	-0.513957	-0.431706
Clca2	ENSMUSG00000036960.11	0	-0.944369	-0.929801	0
Igfbp3	ENSMUSG00000020427.12	-1.4229	-0.945379	-0.794659	0
Ctsk	ENSMUSG00000028111.5	0	-0.947314	-0.373897	0.333846
Tmem97	ENSMUSG00000037278.10	0	-0.952357	-0.637383	0
Eef1akmt3	ENSMUSG00000080115.4	0	-0.956831	-0.717259	0
Fbxl13	ENSMUSG00000048520.17	0	-0.95829	0	0
Zbp1	ENSMUSG00000027514.15	0	-0.965859	-0.453121	0
Htr2b	ENSMUSG00000026228.7	-0.893967	-0.975008	-0.708763	0
Oas1g	ENSMUSG00000066861.15	0	-0.975417	-0.874642	0
Irf7	ENSMUSG00000025498.16	0	-1.001	-0.734393	0
Hoxc8	ENSMUSG00000001657.8	0	-1.00211	-0.621094	0
Ephx1	ENSMUSG00000038776.14	0	-1.00279	-0.60121	-0.730963
Islr2	ENSMUSG00000051243.15	0	-1.00687	0	0
Rtp4	ENSMUSG00000033355.7	0	-1.01667	-0.403021	0
Cenpi	ENSMUSG00000031262.13	0	-1.02073	-1.44167	0
C1qtnf3	ENSMUSG00000058914.13	-0.556497	-1.02528	0	0
Gzmd	ENSMUSG00000059256.7	0	-1.0293	0	0
Tnxa	ENSMUSG00000092200.3	0	-1.03002	0	0
Kif20a	ENSMUSG00000003779.17	-0.756228	-1.03358	-0.771062	-0.626257
Ly6a	ENSMUSG00000075602.11	0	-1.03456	-0.536728	-0.454385
ENSMUSG00000120992	ENSMUSG00000120992.1	-0.571822	-1.03598	-1.00396	0
Slc27a6	ENSMUSG00000024600.9	0	-1.03816	0	0
9030619P08Rik	ENSMUSG00000053168.8	0	-1.03916	0	0
Lag3	ENSMUSG00000030124.3	-0.418009	-1.04135	0	1.76134
Cd59a	ENSMUSG00000032679.13	-1.07449	-1.04418	-0.748078	0
Col1a1	ENSMUSG00000001506.11	-0.719749	-1.04817	-0.686076	0
Ccnb1	ENSMUSG00000041431.17	-0.688418	-1.05333	-0.979029	0
Oasl1	ENSMUSG00000041827.16	-0.576424	-1.05672	-0.554455	0
Ly6e	ENSMUSG00000022587.16	0	-1.06085	-0.576953	0
Gm5535	ENSMUSG00000074758.11	0	-1.07551	0	0
Wasf1	ENSMUSG00000019831.15	0	-1.07759	0	0
Col1a2	ENSMUSG00000029661.17	-0.65363	-1.08528	-0.706854	0
Raver2	ENSMUSG00000035275.15	-0.769437	-1.09122	0	0
Vstm5	ENSMUSG00000031937.8	0	-1.09199	0	0
Mexis	ENSMUSG00000086712.3	-0.773967	-1.09825	-1.0436	0
Actg2	ENSMUSG00000059430.15	-0.98781	-1.10481	-0.903074	0
Gper1	ENSMUSG00000053647.5	0	-1.11079	0	0
Lum	ENSMUSG00000036446.6	0	-1.11339	0	0
Rgs7bp	ENSMUSG00000021719.10	0	-1.12048	0	0
Hpse	ENSMUSG00000035273.15	-0.632805	-1.12057	-0.955994	0
Msc	ENSMUSG00000025930.7	0	-1.1206	0	0
Mest	ENSMUSG00000051855.16	-1.73658	-1.12096	-0.559948	0
Cd22	ENSMUSG00000030577.15	0	-1.15507	0	0.704396
Dpp4	ENSMUSG00000035000.9	0	-1.16823	0	0
AW551984	ENSMUSG00000038112.16	0	-1.16982	0	0
Klra13-ps	ENSMUSG00000030178.16	-1.14059	-1.19576	-1.89366	0
Col6a3	ENSMUSG00000048126.17	0	-1.19824	0	0.48181
Gzmc	ENSMUSG00000079186.4	0	-1.20254	0	0
Ncapg	ENSMUSG00000015880.14	-0.710998	-1.21271	-1.58358	0
Armh4	ENSMUSG00000036242.16	-0.840008	-1.21857	-1.02556	0
Sbspon	ENSMUSG00000032719.5	-0.900202	-1.23287	0	0
Reps2	ENSMUSG00000040855.16	-0.454436	-1.23676	-1.06623	0
Ptprv	ENSMUSG00000097993.9	-0.582533	-1.24306	-0.912026	0
Slc16a12	ENSMUSG00000009378.5	-0.998803	-1.25053	0	0
Phgdh	ENSMUSG00000053398.12	0	-1.25771	0	0
Hpgd	ENSMUSG00000031613.10	0	-1.32088	0	0
Ly9	ENSMUSG00000004707.15	-0.591748	-1.32162	-1.45518	0
Dbp	ENSMUSG00000059824.13	-0.956901	-1.33594	-0.503885	-1.6711
Htra1	ENSMUSG00000006205.14	-1.24662	-1.35267	-1.32323	0
Ifi27l2a	ENSMUSG00000079017.4	-0.538259	-1.37007	-0.620903	0
Ccl8	ENSMUSG00000009185.3	-0.320376	-1.37939	-0.693302	0
Cthrc1	ENSMUSG00000054196.8	-0.871019	-1.38386	-1.1239	0
Vnn1	ENSMUSG00000037440.9	-1.06995	-1.38973	0	0
Dpt	ENSMUSG00000026574.6	0	-1.38993	0	0
Mmp27	ENSMUSG00000070323.12	0	-1.40152	0	0
Arsi	ENSMUSG00000036412.6	0	-1.41804	-1.27132	0
Car12	ENSMUSG00000032373.16	0	-1.42694	-1.32527	0
Aspn	ENSMUSG00000021388.15	-0.571355	-1.43941	-0.481907	0
Adh7	ENSMUSG00000055301.9	0	-1.47045	0	0
Shisa9	ENSMUSG00000022494.16	0	-1.49573	-1.06309	0.88735
Klra8	ENSMUSG00000089727.3	-0.794396	-1.49662	-1.70623	0
Matn2	ENSMUSG00000022324.16	-0.591053	-1.51546	-1.02641	0
Lrrc17	ENSMUSG00000039883.6	0	-1.5232	0	0
Gm36535	ENSMUSG00000105376.6	-0.632232	-1.53802	-1.41105	0
Col6a6	ENSMUSG00000043719.15	-0.498259	-1.54022	0	0
Pgap6	ENSMUSG00000024180.15	-0.303974	-1.55012	-1.34707	-0.729104
Ces2g	ENSMUSG00000031877.10	0	-1.55712	0	0
Plekhg4	ENSMUSG00000014782.17	-0.77158	-1.57383	0	0
A2m	ENSMUSG00000030111.10	-2.17197	-1.587	-1.25012	0.34392
Omd	ENSMUSG00000048368.10	0	-1.61073	-1.04039	0
Epha3	ENSMUSG00000052504.8	-0.583691	-1.61695	0	0
Gm14461	ENSMUSG00000054510.7	-0.650806	-1.64183	-1.25612	0
Ecrg4	ENSMUSG00000026051.9	0	-1.6899	0	0
Cd209g	ENSMUSG00000079168.5	-0.904627	-1.70346	-0.779504	0
Dlk1	ENSMUSG00000040856.18	0	-1.71597	0	0
Gpnmb	ENSMUSG00000029816.11	-0.667243	-1.71725	-1.05046	1.18639
Cd209f	ENSMUSG00000051906.16	-0.90577	-1.94672	-1.32863	0
Moxd1	ENSMUSG00000020000.8	0	-2.26117	-1.10661	0
Cyp2e1	ENSMUSG00000025479.10	-2.2872	-2.93035	-1.04017	0
Cd5l	ENSMUSG00000015854.8	-1.60847	-2.95566	-2.5802	0
