# Supplementary material for: Mediator kinase inhibitors suppress triple-negative breast cancer growth and extend tumor suppression by mTOR and AKT inhibitors
Source: Proc Natl Acad Sci U S A. 2024 Nov 14;121(47):e2414501121. doi: 10.1073/pnas.2414501121 (PMC11588072; doi:10.1073/pnas.2414501121)
Supplement: Supplementary file 9 — Dataset S08 (XLSX) [file pnas.2414501121.sd08.xlsx]

## Sheet: Dataset S8
Dataset S8. Effects of different treatments (logFC) on the 121 stromal (mouse) DEGs affected by the everolimus+SNX631 combination relative to LT everolimus treatment
GeneSymbol	Geneid	EVER_ST__vs__Veh_ST	EVER_LT__vs__Veh_LT	COMB_LT__vs__Veh_LT	SNX_LT__vs__Veh_LT	COMB_LT__vs__EVER_LT
Retnla	ENSMUSG00000061100.6	2.5025	0	1.75912	0	2.50264
Stfa2	ENSMUSG00000022902.9	0	0	3.42918	0	2.30768
Minar1	ENSMUSG00000039313.15	0	0.539492	2.7246	1.99541	2.18582
Lrp1b	ENSMUSG00000049252.18	0	0	2.11889	0	2.1189
Eppk1	ENSMUSG00000118671.1	0	0	2.11889	0	2.1189
Cstdc5	ENSMUSG00000071561.3	0	0	3.86511	2.48022	1.93229
Cyp2e1	ENSMUSG00000025479.10	-2.2872	-2.93035	-1.04017	0	1.89004
Csta3	ENSMUSG00000094733.2	0	0	1.7163	0	1.71625
Tnmd	ENSMUSG00000031250.9	0	0	1.94287	0	1.70786
Dlk1	ENSMUSG00000040856.18	0	-1.71597	0	0	1.58543
Unc93a	ENSMUSG00000067049.9	0	0	1.72314	1.70588	1.57901
Tmem132b	ENSMUSG00000070498.4	1.43823	0	1.40159	0	1.54452
Gdf10	ENSMUSG00000021943.8	0	0	1.07643	0	1.52704
Adh7	ENSMUSG00000055301.9	0	-1.47045	0	0	1.48615
Cdkn1c	ENSMUSG00000037664.14	0	0	0.762685	0.937247	1.45957
St6galnac5	ENSMUSG00000039037.6	0	-0.910927	0	0	1.44086
Amer2	ENSMUSG00000021986.10	0	0	1.57737	0	1.33973
Tpsab1	ENSMUSG00000024173.12	0	0	0.881743	0	1.33835
Adamts16	ENSMUSG00000049538.15	0	0	1.1373	1.19996	1.32498
Acaca	ENSMUSG00000020532.19	0	0	1.41928	0	1.23467
Rufy4	ENSMUSG00000061815.12	0	0	1.30409	0	1.22101
Aldh1a3	ENSMUSG00000015134.16	1.34226	0	1.5796	0	1.21489
Moxd1	ENSMUSG00000020000.8	0	-2.26117	-1.10661	0	1.15498
Nrep	ENSMUSG00000042834.16	0	-0.925301	0	0.677453	1.10402
Ccl11	ENSMUSG00000020676.3	0	0	1.17076	0.489643	1.09705
C7	ENSMUSG00000079105.5	1.12569	0	1.03552	0	1.08665
Lrrc17	ENSMUSG00000039883.6	0	-1.5232	0	0	1.06514
Pappa	ENSMUSG00000028370.8	0	0	1.23339	1.08516	1.06439
Pir	ENSMUSG00000031379.14	0	0	1.22484	0	1.02748
Epha3	ENSMUSG00000052504.8	-0.583691	-1.61695	0	0	1.02735
Slc6a7	ENSMUSG00000052026.9	0	-0.893673	0	1.07795	1.02341
Gm6093	ENSMUSG00000112963.2	0	0	0.785249	0.80572	1.02146
Net1	ENSMUSG00000021215.16	0	0	1.2217	0	1.01248
Clstn2	ENSMUSG00000032452.13	0	1.21148	2.21948	1.972	1.00818
Col6a3	ENSMUSG00000048126.17	0	-1.19824	0	0.48181	0.993435
Itgae	ENSMUSG00000005947.12	0	0	1.06963	0	0.983493
Cdh10	ENSMUSG00000022321.16	0	0	1.47287	0	0.957073
Twist2	ENSMUSG00000007805.5	0	0	1.08812	1.8433	0.935409
Slc1a3	ENSMUSG00000005360.15	0	0	0.735205	0	0.935271
Rxfp3	ENSMUSG00000060735.5	0	0	0.873283	1.00719	0.92116
Stk26	ENSMUSG00000031112.11	0	-0.727549	0	0	0.907349
Cxcr6	ENSMUSG00000048521.9	0	0	0.636176	0.977766	0.897218
Hmcn1	ENSMUSG00000066842.19	0	0	1.1672	0	0.867665
Fam126b	ENSMUSG00000038174.15	0	0	0.796587	0	0.859751
Adra2a	ENSMUSG00000033717.7	0	0	1.14095	1.23712	0.857074
Dbp	ENSMUSG00000059824.13	-0.956901	-1.33594	-0.503885	-1.6711	0.832506
C1qtnf3	ENSMUSG00000058914.13	-0.556497	-1.02528	0	0	0.830533
Rflnb	ENSMUSG00000020846.7	0	0	0.674815	0.985039	0.822043
Thbs2	ENSMUSG00000023885.10	-0.61387	-0.667631	0	0.583167	0.806391
Ccl20	ENSMUSG00000026166.15	0	0	2.12322	2.53969	0.805754
Antxr1	ENSMUSG00000033420.13	0	-0.553934	0	0.547656	0.80384
Flrt2	ENSMUSG00000047414.7	0	-0.832474	0	0	0.797663
Acsl1	ENSMUSG00000018796.14	0	0.459802	0	0	0.795623
C1qtnf2	ENSMUSG00000046491.11	0	-0.740438	0	0	0.789781
Apcdd1	ENSMUSG00000071847.14	0	-0.827356	0	0	0.786279
Postn	ENSMUSG00000027750.17	-0.40356	-0.560761	0	0	0.785979
Pheta2	ENSMUSG00000049687.6	0	-0.642341	0	0	0.778498
Ptger3	ENSMUSG00000040016.17	0	0	0.411882	0	0.771528
Il15ra	ENSMUSG00000023206.17	0	-0.538987	0	0	0.766561
Adam12	ENSMUSG00000054555.12	-0.710195	-0.900536	0	0	0.754697
Lum	ENSMUSG00000036446.6	0	-1.11339	0	0	0.74677
Ifi202b	ENSMUSG00000026535.10	0	-0.875103	0	0	0.71833
Adamts15	ENSMUSG00000033453.9	0	0	0.614335	0	0.713515
Zfp36l2	ENSMUSG00000045817.9	0.272279	0	0.733496	0	0.701541
Per3	ENSMUSG00000028957.13	-0.830966	-0.54711	0	-0.963778	0.696702
Cyp1b1	ENSMUSG00000024087.5	0	0.412556	1.08255	0.730621	0.67064
Plagl1	ENSMUSG00000019817.19	0	-0.841305	0	0	0.660604
Gm5535	ENSMUSG00000074758.11	0	-1.07551	0	0	0.659245
Itgb4	ENSMUSG00000020758.16	0	0	0.424664	0	0.655835
Tgfbr3	ENSMUSG00000029287.15	0	0	0.642137	0	0.647544
Pdgfra	ENSMUSG00000029231.16	0	0	0.465346	0	0.639735
Dact1	ENSMUSG00000044548.12	0	-0.539497	0	0	0.636762
Plac8	ENSMUSG00000029322.13	0	-0.750641	0	0	0.635716
Dmxl2	ENSMUSG00000041268.18	0	0	1.19664	0.733165	0.631386
Abi3bp	ENSMUSG00000035258.16	0.632987	0	0.592549	0	0.627646
Mmp2	ENSMUSG00000031740.9	0	-0.486497	0	0	0.626489
Mmp14	ENSMUSG00000000957.12	-0.602272	-0.844165	-0.227847	0.625077	0.615634
Ccr1	ENSMUSG00000025804.6	0.897287	1.31277	1.91752	1.06421	0.604775
Il1rl2	ENSMUSG00000070942.9	0.328785	-0.400575	0	0	0.597147
Fstl3	ENSMUSG00000020325.11	0	0.344802	0	0	-0.594718
Eid2	ENSMUSG00000046058.8	0	0	-0.53519	0	-0.596723
Cpe	ENSMUSG00000037852.9	0	0	-0.657912	0	-0.608102
Tarsl2	ENSMUSG00000030515.10	0	0.950154	0	0	-0.619038
Ctsc	ENSMUSG00000030560.18	0.23774	0	-0.513261	-0.348661	-0.638381
1110002L01Rik	ENSMUSG00000071456.8	0	0	-0.49289	0	-0.654205
Hsph1	ENSMUSG00000029657.16	-0.29694	0	-0.529818	-0.46383	-0.701539
Ube2c	ENSMUSG00000001403.14	-0.503918	0	-1.12769	0	-0.704797
Ccl12	ENSMUSG00000035352.4	0	0.7939	0	0	-0.73702
H1f2	ENSMUSG00000036181.3	0	0	-0.752727	0	-0.737897
Gm39529	ENSMUSG00000120909.1	0	1.85944	0	0	-0.789437
Fam167b	ENSMUSG00000050493.9	-0.877027	0	-1.27913	0	-0.834441
Bub1	ENSMUSG00000027379.15	-0.456679	0	-1.39917	0	-0.843499
Myh14	ENSMUSG00000030739.19	0	1.15461	0	0	-0.851119
H2bc4	ENSMUSG00000018102.6	-0.253948	0	-1.21635	0	-0.859401
Plekhb1	ENSMUSG00000030701.18	0	0.958727	0	0	-0.869159
Bag2	ENSMUSG00000042215.9	0	0	-0.565558	0	-0.895922
Gprc5c	ENSMUSG00000051043.17	0.531306	1.40877	0.507698	0	-0.900872
Extl1	ENSMUSG00000028838.12	0	1.06808	0	0	-0.904545
Fgf13	ENSMUSG00000031137.18	0	1.20728	0	0	-0.904853
Usp28	ENSMUSG00000032267.9	0	0.935602	0	0	-0.909254
Gstp2	ENSMUSG00000038155.12	0	0.949863	0	0	-0.964488
Snca	ENSMUSG00000025889.14	0	1.47367	0	0	-0.984813
Frzb	ENSMUSG00000027004.4	0.944764	1.06188	0	0	-0.997321
Chrng	ENSMUSG00000026253.15	0	1.1513	0	0	-1.00223
Crlf1	ENSMUSG00000007888.16	0.481254	1.20586	0	0	-1.04015
Hspb1	ENSMUSG00000004951.11	0	0	-0.634541	0	-1.05355
Slc38a4	ENSMUSG00000022464.15	0	1.19006	0	0	-1.07517
Card14	ENSMUSG00000013483.15	0	1.74663	0	0	-1.0779
Rbm20	ENSMUSG00000043639.16	0	1.36413	0	0	-1.11462
Cldn2	ENSMUSG00000047230.7	0	1.36961	0	0	-1.1483
Gdf6	ENSMUSG00000051279.3	0	0.937005	0	0	-1.20979
Six2	ENSMUSG00000024134.12	0	1.17129	0	0	-1.23959
Amot	ENSMUSG00000041688.17	0	1.10196	0	0	-1.26374
Rrad	ENSMUSG00000031880.8	0	1.8654	0	0	-1.26473
Nol3	ENSMUSG00000014776.8	0	1.16956	0	-0.517633	-1.32619
Prob1	ENSMUSG00000073600.6	0	1.66993	0	0	-1.44122
Ankrd1	ENSMUSG00000024803.10	0	1.63695	0	0	-1.45324
Gm11716	ENSMUSG00000086298.3	0	1.49233	0	0	-1.6918
Tuba4a	ENSMUSG00000026202.14	0	1.92679	0	0	-1.83762
Aldh1a2	ENSMUSG00000013584.6	0	2.20415	0	0	-2.5654
Ankrd2	ENSMUSG00000025172.4	0	2.55782	0	-3.05274	-2.73825
